# Supplementary material for: Combined Metabolic Activators Decrease Liver Steatosis by Activating Mitochondrial Metabolism in Hamsters Fed with a High-Fat Diet
Source: Biomedicines. 2021 Oct 11;9(10):1440. doi: 10.3390/biomedicines9101440 (PMC8533474; doi:10.3390/biomedicines9101440)
Supplement: Supplementary file 1 [file biomedicines-09-01440-s001.zip]

Archive with 4 entries (4 files):
- Dataset S1.xlsx
- Dataset S2.xlsx
- Dataset S3.xlsx
- Dataset S4.xlsx
