# Supplementary material for: Combined Metabolic Activators Decrease Liver Steatosis by Activating Mitochondrial Metabolism in Hamsters Fed with a High-Fat Diet
Source: Biomedicines. 2021 Oct 11;9(10):1440. doi: 10.3390/biomedicines9101440 (PMC8533474; doi:10.3390/biomedicines9101440)
Supplement: Supplementary file 1 [file biomedicines-09-01440-s001.zip › Dataset S1.xlsx]

## Sheet: HFDvsControl
Dataset S1. : List of genes identified in liver transcriptomics and DEGs comparing HFD to control
Ensembl ID	Gene	log2FoldChange	pvalue	padj
ENSMAUG00000016241	Apoa2	1.08667	9.8468e-20	5.47779e-16
ENSMAUG00000012643	Tle3	1.73125	1.13649e-19	5.47779e-16
ENSMAUG00000011114	Wscd2	2.95572	1.53196e-19	5.47779e-16
ENSMAUG00000018700	Galnt16	-2.81651	7.83629e-19	2.1015e-15
ENSMAUG00000004073	Sqle	-1.86182	3.9129e-18	8.39474e-15
ENSMAUG00000000692	Ctsz	0.883579	1.84648e-17	2.92356e-14
ENSMAUG00000005262	Prdx2	1.51014	1.9078e-17	2.92356e-14
ENSMAUG00000021948	Lpo	2.00579	7.25637e-17	9.72988e-14
ENSMAUG00000016653	Rps12	0.698186	1.52628e-16	1.81916e-13
ENSMAUG00000011687	Amdhd2	0.963047	1.72194e-16	1.84713e-13
ENSMAUG00000021938	Fuca2	0.949906	1.33852e-15	1.19652e-12
ENSMAUG00000018708	P2ry6	1.41834	1.26835e-15	1.19652e-12
ENSMAUG00000015530	Uap1l1	1.51532	1.99088e-15	1.64278e-12
ENSMAUG00000009616	Hexa	1.37734	2.36275e-15	1.81037e-12
ENSMAUG00000012109	Chchd10	1.26909	4.90917e-15	3.51071e-12
ENSMAUG00000018702	Cpd	-1.40926	1.87514e-14	1.25717e-11
ENSMAUG00000012388	Eps8l2	0.808817	2.22748e-14	1.40554e-11
ENSMAUG00000021299	Aprt	0.817993	3.12259e-14	1.86089e-11
ENSMAUG00000004167	Arsa	0.672371	1.17201e-13	6.6169e-11
ENSMAUG00000019413	Cd63	0.81807	1.39445e-13	7.47916e-11
ENSMAUG00000001544	Adgrg2	-1.32384	1.67748e-13	8.56875e-11
ENSMAUG00000010648	Cdk4	0.516654	1.89136e-13	9.22209e-11
ENSMAUG00000016584	Rarres2	0.655336	3.91766e-13	1.82716e-10
ENSMAUG00000016582	2610507B11Rik	-0.458892	1.55156e-12	6.93483e-10
ENSMAUG00000010547	Dpp7	0.653655	2.22249e-12	9.16949e-10
ENSMAUG00000013980	Gnpda1	0.832437	2.16566e-12	9.16949e-10
ENSMAUG00000010887	Cpe	-0.85352	4.06469e-12	1.61488e-09
ENSMAUG00000006886	Rpl30	0.423421	5.30409e-12	2.03203e-09
ENSMAUG00000001131	Tcn2	0.613454	5.61311e-12	2.07627e-09
ENSMAUG00000018322	Lix1l	1.69981	6.52242e-12	2.3322e-09
ENSMAUG00000010953	Cstb	0.91738	7.59372e-12	2.62767e-09
ENSMAUG00000015465	Usp9x	-0.686783	1.17018e-11	3.92267e-09
ENSMAUG00000012394	Tmem150a	0.59502	1.93933e-11	6.304e-09
ENSMAUG00000010779	Mmut	-0.493106	2.48807e-11	7.84987e-09
ENSMAUG00000007231	Pon3	-0.569208	2.68002e-11	8.21388e-09
ENSMAUG00000000590	Cd36	-0.879533	3.38967e-11	9.8812e-09
ENSMAUG00000010491	Mrps16	0.543443	3.40826e-11	9.8812e-09
ENSMAUG00000014417	Rps28	0.608968	5.44147e-11	1.53607e-08
ENSMAUG00000015535	Aspg	1.03148	6.55022e-11	1.80165e-08
ENSMAUG00000020139	Fdft1	-0.961691	6.87861e-11	1.84467e-08
ENSMAUG00000020070	Itga7	1.52037	9.55177e-11	2.49907e-08
ENSMAUG00000019591	Rhou	-1.12394	1.09816e-10	2.80475e-08
ENSMAUG00000001107	Marco	1.00955	1.27323e-10	3.13226e-08
ENSMAUG00000019194	Tspan4	0.613257	1.28479e-10	3.13226e-08
ENSMAUG00000015595	Tns2	0.836766	1.60569e-10	3.8276e-08
ENSMAUG00000012006	Tmed3	0.821045	1.73231e-10	4.03967e-08
ENSMAUG00000001361	Rilpl1	1.16896	2.31197e-10	5.2767e-08
ENSMAUG00000000317	Rps18-ps5	0.723234	2.36449e-10	5.28414e-08
ENSMAUG00000020747	Ankar	1.41119	2.48927e-10	5.44946e-08
ENSMAUG00000005793	F5	-0.685988	2.76822e-10	5.93894e-08
ENSMAUG00000014671	Tm7sf2	-0.949995	3.13334e-10	6.52442e-08
ENSMAUG00000005296	Ubr3	-0.644838	3.16277e-10	6.52442e-08
ENSMAUG00000002359	Gm20390	0.441694	3.3091e-10	6.69749e-08
ENSMAUG00000020740	Vwa8	-0.679989	3.57643e-10	7.10452e-08
ENSMAUG00000001364	Adk	-0.313276	3.94099e-10	7.68636e-08
ENSMAUG00000019222	Acot6	0.94201	4.83328e-10	9.25832e-08
ENSMAUG00000013561	Hook2	0.777671	4.92551e-10	9.26947e-08
ENSMAUG00000012095	Msmo1	-1.13501	5.15005e-10	9.52493e-08
ENSMAUG00000012019	Tnfaip8	1.86457	5.55008e-10	1.00908e-07
ENSMAUG00000005614	Amy1	-0.796928	5.95124e-10	1.06398e-07
ENSMAUG00000022110	Exoc3l4	1.53429	6.57333e-10	1.13729e-07
ENSMAUG00000008130	Pdpk1	-0.912231	6.53411e-10	1.13729e-07
ENSMAUG00000016611	Rps16	0.551972	7.76426e-10	1.32202e-07
ENSMAUG00000000701	Bri3	0.735043	8.92795e-10	1.47339e-07
ENSMAUG00000012714	Cox5a	0.446336	8.79766e-10	1.47339e-07
ENSMAUG00000012833	Tnfaip2	0.92536	9.09285e-10	1.47786e-07
ENSMAUG00000018165	Cpt1a	-1.07467	9.66189e-10	1.54691e-07
ENSMAUG00000013504	Mib1	-0.928671	1.03198e-09	1.59346e-07
ENSMAUG00000018537	Reln	-0.988843	1.03983e-09	1.59346e-07
ENSMAUG00000013516	Setd2	-0.520347	1.01116e-09	1.59346e-07
ENSMAUG00000019717	Bloc1s1	0.596118	1.1301e-09	1.7074e-07
ENSMAUG00000018805	Sirt2	0.543958	1.5707e-09	2.34012e-07
ENSMAUG00000021127	Slc30a1	-1.03066	1.63201e-09	2.39816e-07
ENSMAUG00000020378	Xrcc1	0.75841	1.69218e-09	2.45297e-07
ENSMAUG00000011126	Zfp106	-0.726387	1.79806e-09	2.5717e-07
ENSMAUG00000015953	Atg101	0.569395	1.86147e-09	2.57519e-07
ENSMAUG00000005565	Htra3	2.32183	1.84323e-09	2.57519e-07
ENSMAUG00000008820	Vkorc1l1	-0.495218	1.87252e-09	2.57519e-07
ENSMAUG00000000052	Hmgcs1	-0.951824	2.15752e-09	2.92958e-07
ENSMAUG00000019499	Pdk1	-1.13061	2.22955e-09	2.98955e-07
ENSMAUG00000013402	Rab6a	-0.884577	2.44128e-09	3.23303e-07
ENSMAUG00000015045	Ctsa	0.621267	2.55609e-09	3.3438e-07
ENSMAUG00000013845	Prodh	0.471119	3.0066e-09	3.88576e-07
ENSMAUG00000014622	Acot13	0.601967	3.08983e-09	3.94579e-07
ENSMAUG00000010920	Mttp	-0.873544	3.2618e-09	4.11639e-07
ENSMAUG00000013824	Aldh5a1	-0.814607	3.37878e-09	4.21444e-07
ENSMAUG00000008239	Tnnt3	4.3543	3.70721e-09	4.57094e-07
ENSMAUG00000022130	Iqgap2	-0.608256	4.68156e-09	5.70671e-07
ENSMAUG00000021548	Cyp2g1	-3.34887	4.99314e-09	5.88587e-07
ENSMAUG00000000297	Ghitm	-0.272771	4.96929e-09	5.88587e-07
ENSMAUG00000010818	Nudt12	-0.658403	4.93629e-09	5.88587e-07
ENSMAUG00000000943	Arhgef9	-1.65888	5.14141e-09	5.93031e-07
ENSMAUG00000008326	Mrpl2	0.448842	5.1309e-09	5.93031e-07
ENSMAUG00000014643	Cnst	-1.06779	5.23797e-09	5.97742e-07
ENSMAUG00000013716	Tspan12	-0.693339	6.18692e-09	6.98601e-07
ENSMAUG00000015504	Pxmp4	-1.04629	6.29454e-09	7.0335e-07
ENSMAUG00000014563	Uox	-0.446717	6.6229e-09	7.32411e-07
ENSMAUG00000003894	Tmem37	0.766411	6.73592e-09	7.37308e-07
ENSMAUG00000002778	Cfap20	0.683733	7.08422e-09	7.67601e-07
ENSMAUG00000006821	Tmem140	0.981782	7.23426e-09	7.76019e-07
ENSMAUG00000008015	Ap1g1	-0.493761	7.50659e-09	7.97259e-07
ENSMAUG00000000019	COX2	0.32078	8.14048e-09	8.56108e-07
ENSMAUG00000017911	Crybg1	-0.592456	8.28362e-09	8.62703e-07
ENSMAUG00000016169	Car8	-0.339943	9.77626e-09	1.00837e-06
ENSMAUG00000021328	Zhx1	-0.622809	1.06265e-08	1.08562e-06
ENSMAUG00000009977	Slc39a9	-0.98755	1.18641e-08	1.20063e-06
ENSMAUG00000005902	Bcat2	1.26642	1.29996e-08	1.28861e-06
ENSMAUG00000021760	Hsd17b7	-1.4051	1.30939e-08	1.28861e-06
ENSMAUG00000016938	Rps9	0.50847	1.30652e-08	1.28861e-06
ENSMAUG00000000574	Nek9	-0.37695	1.34406e-08	1.3107e-06
ENSMAUG00000019879	Abhd11	0.648111	1.38109e-08	1.33468e-06
ENSMAUG00000010966	Pdgfb	1.48236	1.55187e-08	1.48633e-06
ENSMAUG00000005981	Lad1	1.2698	1.66144e-08	1.5772e-06
ENSMAUG00000016803	Idi1	-1.21275	1.74374e-08	1.6408e-06
ENSMAUG00000009972	Pi4ka	-0.41414	1.82746e-08	1.70462e-06
ENSMAUG00000019023	Polr2l	0.609566	1.89881e-08	1.75591e-06
ENSMAUG00000012220	Eif4ebp2	-0.541854	2.00093e-08	1.83453e-06
ENSMAUG00000016192	Rdh14	0.386011	2.0351e-08	1.85004e-06
ENSMAUG00000018657	Rrm2b	-0.902133	2.25971e-08	2.03697e-06
ENSMAUG00000015010	Tmem86a	0.725704	2.32704e-08	2.08018e-06
ENSMAUG00000021400	Acad11	-0.333554	2.34903e-08	2.08248e-06
ENSMAUG00000004171	Rab20	0.941796	2.39743e-08	2.10797e-06
ENSMAUG00000016874	Dpyd	-0.691683	2.51771e-08	2.19573e-06
ENSMAUG00000019264	Ido2	-0.971063	2.57983e-08	2.23176e-06
ENSMAUG00000009980	Masp1	-0.669887	2.67779e-08	2.29797e-06
ENSMAUG00000013308	Slc25a13	-0.401304	2.72177e-08	2.31718e-06
ENSMAUG00000001493	Glmp	0.428874	2.80232e-08	2.36697e-06
ENSMAUG00000020264	Gaa	0.62173	2.87378e-08	2.40837e-06
ENSMAUG00000009562	Ndufc2	0.534264	3.14445e-08	2.61477e-06
ENSMAUG00000016252	Slc38a7	0.647303	3.27129e-08	2.69932e-06
ENSMAUG00000011134	Trmt1	0.735677	3.40569e-08	2.78877e-06
ENSMAUG00000016483	FGL1	1.17299	3.6755e-08	2.9869e-06
ENSMAUG00000011135	Commd4	0.567075	3.86974e-08	3.09781e-06
ENSMAUG00000011100	Dhx33	-0.730551	3.86243e-08	3.09781e-06
ENSMAUG00000013501	Ids	-1.27309	3.94463e-08	3.11133e-06
ENSMAUG00000012335	Phldb3	1.41057	3.93137e-08	3.11133e-06
ENSMAUG00000008525	Edem1	-0.579286	4.09814e-08	3.20882e-06
ENSMAUG00000013302	Uhrf1bp1l	-0.695023	4.12962e-08	3.21003e-06
ENSMAUG00000011749	Itfg1	-0.585528	4.57454e-08	3.53029e-06
ENSMAUG00000012495	Itih2	-0.450366	4.60948e-08	3.53185e-06
ENSMAUG00000014270	Aox1	-0.459908	4.69602e-08	3.55791e-06
ENSMAUG00000018948	Tmprss2	0.958009	4.72089e-08	3.55791e-06
ENSMAUG00000005756	Traf6	-1.02026	4.743e-08	3.55791e-06
ENSMAUG00000011201	Rps19	0.435977	4.82729e-08	3.57119e-06
ENSMAUG00000018902	Ubr5	-0.314674	4.81293e-08	3.57119e-06
ENSMAUG00000005592	Jpt2	-0.926908	5.06509e-08	3.70173e-06
ENSMAUG00000021901	Ppm1a	-0.443709	5.10596e-08	3.70173e-06
ENSMAUG00000001735	Uhmk1	-0.786681	5.10726e-08	3.70173e-06
ENSMAUG00000019097	Ergic1	-0.741935	5.34456e-08	3.84772e-06
ENSMAUG00000019164	Ndufb6	0.436749	5.42698e-08	3.88101e-06
ENSMAUG00000001343	Sec16b	-0.579452	5.66581e-08	4.02497e-06
ENSMAUG00000008174	Sec23a	-0.750202	5.85597e-08	4.1327e-06
ENSMAUG00000011057	Mgam	-1.14645	6.29827e-08	4.41579e-06
ENSMAUG00000011368	Cd320	0.880167	6.44773e-08	4.46225e-06
ENSMAUG00000011653	Ndufs6	0.399404	6.41133e-08	4.46225e-06
ENSMAUG00000000416	Gapvd1	-0.619831	6.50682e-08	4.47427e-06
ENSMAUG00000013840	Cd5l	0.82077	6.71489e-08	4.58794e-06
ENSMAUG00000015829	Apoe	0.999186	6.85609e-08	4.62549e-06
ENSMAUG00000018727	Csrp2	0.805827	6.85376e-08	4.62549e-06
ENSMAUG00000007986	Agfg2	0.959687	7.03745e-08	4.71817e-06
ENSMAUG00000014997	Fkbp3	0.411637	7.15725e-08	4.76868e-06
ENSMAUG00000011282	Klf12	-1.47134	7.22742e-08	4.78571e-06
ENSMAUG00000016369	Zcchc2	-0.688728	7.28808e-08	4.79627e-06
ENSMAUG00000005771	Alg1	0.531371	7.85325e-08	5.1367e-06
ENSMAUG00000021198	Uqcrq	0.680361	8.53329e-08	5.54767e-06
ENSMAUG00000011898	Utp20	-1.08092	8.62416e-08	5.57297e-06
ENSMAUG00000011770	Ttr	0.322147	9.69594e-08	6.22805e-06
ENSMAUG00000009415	Dbt	-0.619986	9.94312e-08	6.3488e-06
ENSMAUG00000019597	Mlxipl	0.559053	1.0354e-07	6.57205e-06
ENSMAUG00000017786	Casd1	-0.622811	1.06186e-07	6.70035e-06
ENSMAUG00000016517	Krt8	0.761127	1.069e-07	6.70595e-06
ENSMAUG00000014412	Atl2	-0.536708	1.09132e-07	6.80616e-06
ENSMAUG00000000465	Acly	-3.11012	1.10822e-07	6.85567e-06
ENSMAUG00000017466	Ncoa2	-1.25629	1.11204e-07	6.85567e-06
ENSMAUG00000012254	Ring1	0.679447	1.12642e-07	6.8654e-06
ENSMAUG00000016468	Sec24a	-0.993951	1.1222e-07	6.8654e-06
ENSMAUG00000009928	Rps8	0.339245	1.15263e-07	6.98549e-06
ENSMAUG00000009588	Cth	-0.770039	1.18679e-07	7.15206e-06
ENSMAUG00000009438	Ost4	0.368036	1.25873e-07	7.54323e-06
ENSMAUG00000001609	Aurkaip1	0.396624	1.32928e-07	7.87801e-06
ENSMAUG00000015977	Dennd5a	-0.499934	1.327e-07	7.87801e-06
ENSMAUG00000003636	Cadm1	-0.694673	1.35322e-07	7.97581e-06
ENSMAUG00000015618	Mtmr6	-0.784968	1.36696e-07	8.01275e-06
ENSMAUG00000012560	Ythdf3	-0.887402	1.42371e-07	8.30007e-06
ENSMAUG00000000677	Slc31a1	-0.519117	1.45712e-07	8.4489e-06
ENSMAUG00000013850	Ahcyl1	-0.315978	1.51054e-07	8.68054e-06
ENSMAUG00000014406	Fau	0.426204	1.51325e-07	8.68054e-06
ENSMAUG00000018926	Mccc1	-0.301933	1.52227e-07	8.68582e-06
ENSMAUG00000018860	Kif1b	-1.00776	1.54016e-07	8.7414e-06
ENSMAUG00000019937	Timm44	0.394776	1.58544e-07	8.95105e-06
ENSMAUG00000000977	Alb	-0.474884	1.59777e-07	8.97343e-06
ENSMAUG00000009560	Abca7	0.861184	1.62426e-07	9.07473e-06
ENSMAUG00000012695	Dcaf7	-0.558724	1.67135e-07	9.28943e-06
ENSMAUG00000000152	Agmo	-0.638891	1.73817e-07	9.61102e-06
ENSMAUG00000000467	Fbxo27	0.560888	1.77009e-07	9.73733e-06
ENSMAUG00000017895	Dhrs1	-0.448714	1.79199e-07	9.7577e-06
ENSMAUG00000001147	Efhd2	0.824338	1.78346e-07	9.7577e-06
ENSMAUG00000010172	Selenoi	-0.403845	1.81775e-07	9.848e-06
ENSMAUG00000012139	Cyp27a1	0.859294	1.9134e-07	1.03141e-05
ENSMAUG00000010809	Pdxdc1	-0.501048	1.99891e-07	1.07212e-05
ENSMAUG00000022153	Stard4	-1.6685	2.01774e-07	1.07683e-05
ENSMAUG00000017572	Gys2	-0.389215	2.02875e-07	1.07735e-05
ENSMAUG00000017886	Tmem246	1.26657	2.05093e-07	1.08376e-05
ENSMAUG00000009636	Arrdc1	0.56264	2.11564e-07	1.11248e-05
ENSMAUG00000017988	Nom1	-0.624278	2.13327e-07	1.11627e-05
ENSMAUG00000012223	Atrn	-0.944499	2.17607e-07	1.13314e-05
ENSMAUG00000018929	Arl6ip4	0.667625	2.1975e-07	1.13877e-05
ENSMAUG00000021305	Apoa5	0.609919	2.24301e-07	1.15677e-05
ENSMAUG00000005066	Casc4	-0.914272	2.26491e-07	1.16247e-05
ENSMAUG00000013262	Scnn1b	2.34927	2.31752e-07	1.18381e-05
ENSMAUG00000017705	Pycr2	1.24236	2.36838e-07	1.20406e-05
ENSMAUG00000010393	Atp6v1g1	0.353609	2.43228e-07	1.23071e-05
ENSMAUG00000018767	Apom	0.462396	2.58602e-07	1.30236e-05
ENSMAUG00000019845	Manea	-0.554583	2.65593e-07	1.33131e-05
ENSMAUG00000009864	Mvp	0.60746	2.75666e-07	1.37538e-05
ENSMAUG00000010407	Rps10	0.470449	2.77756e-07	1.37939e-05
ENSMAUG00000021509	Emc1	-0.615117	2.86085e-07	1.41421e-05
ENSMAUG00000015044	Ss1	0.515556	2.95104e-07	1.4521e-05
ENSMAUG00000000357	Atp11c	-1.18459	2.97819e-07	1.45214e-05
ENSMAUG00000021064	Pcbp4	0.708708	2.97596e-07	1.45214e-05
ENSMAUG00000000642	Rab17	0.838807	2.99461e-07	1.45354e-05
ENSMAUG00000002413	Pdha1	-0.470013	3.13514e-07	1.5149e-05
ENSMAUG00000007154	Atp13a3	-0.799934	3.23372e-07	1.55552e-05
ENSMAUG00000021921	Heyl	-0.766088	3.28825e-07	1.56769e-05
ENSMAUG00000003496	Ildr1	1.53587	3.28012e-07	1.56769e-05
ENSMAUG00000021730	Rasa4	0.828967	3.37838e-07	1.60353e-05
ENSMAUG00000010251	Cnn3	0.851951	3.41861e-07	1.61548e-05
ENSMAUG00000011324	Armc6	0.660327	3.49283e-07	1.63614e-05
ENSMAUG00000016893	Rdh11	-0.613385	3.49066e-07	1.63614e-05
ENSMAUG00000009664	Ap5z1	0.570778	3.70264e-07	1.72688e-05
ENSMAUG00000014545	Arcn1	-0.567802	3.94747e-07	1.82648e-05
ENSMAUG00000016066	Braf	-1.12277	3.95025e-07	1.82648e-05
ENSMAUG00000020066	A4galt	1.15902	3.99766e-07	1.83538e-05
ENSMAUG00000017533	Isoc1	-0.432947	4.00372e-07	1.83538e-05
ENSMAUG00000000542	Ctsc	0.423847	4.15951e-07	1.89868e-05
ENSMAUG00000016063	Mlycd	0.880344	4.25306e-07	1.93316e-05
ENSMAUG00000010537	Prkd3	-0.575256	4.27811e-07	1.93634e-05
ENSMAUG00000011895	Ssbp4	1.1118	4.47603e-07	2.01741e-05
ENSMAUG00000013904	Aldh8a1	-0.321432	4.67073e-07	2.09636e-05
ENSMAUG00000001145	Gadd45gip1	0.802598	4.69322e-07	2.09767e-05
ENSMAUG00000005056	Cox7c	0.539428	4.88232e-07	2.17314e-05
ENSMAUG00000009735	Wapl	-0.365557	4.98153e-07	2.20814e-05
ENSMAUG00000014911	Irs1	-1.20924	5.16481e-07	2.27982e-05
ENSMAUG00000013116	Serinc1	-0.62127	5.18577e-07	2.27982e-05
ENSMAUG00000008606	Mrtfb	-1.1665	5.21604e-07	2.28377e-05
ENSMAUG00000015621	Cst6	1.69071	5.55246e-07	2.42119e-05
ENSMAUG00000004911	Mrpl24	0.39448	5.64775e-07	2.44288e-05
ENSMAUG00000019092	Ppp4r3b	-0.516626	5.64217e-07	2.44288e-05
ENSMAUG00000010514	Cln5	-0.528388	5.73231e-07	2.4695e-05
ENSMAUG00000000917	Ralgapa2	-1.29869	5.87838e-07	2.5223e-05
ENSMAUG00000017452	Dgcr6	0.486107	6.21973e-07	2.64758e-05
ENSMAUG00000014866	Lmbrd2	-1.33827	6.20027e-07	2.64758e-05
ENSMAUG00000010024	Jak1	-0.26621	6.53276e-07	2.76984e-05
ENSMAUG00000020293	Ipo11	-0.827555	6.62702e-07	2.79874e-05
ENSMAUG00000007597	2610008E11Rik	-0.538592	6.94589e-07	2.9219e-05
ENSMAUG00000020059	Dpp8	-0.622141	6.98077e-07	2.9251e-05
ENSMAUG00000012266	Rapgef1	-0.615784	7.05258e-07	2.93229e-05
ENSMAUG00000009267	Usp20	0.588637	7.04455e-07	2.93229e-05
ENSMAUG00000001605	Pigyl	1.06069	7.30499e-07	3.02551e-05
ENSMAUG00000011234	Psme4	-0.345603	7.49971e-07	3.09421e-05
ENSMAUG00000013950	Acsm1	-0.321227	7.76498e-07	3.16711e-05
ENSMAUG00000020670	Ino80	-0.521348	7.75701e-07	3.16711e-05
ENSMAUG00000018912	Lacc1	0.819552	7.76119e-07	3.16711e-05
ENSMAUG00000011862	Tmlhe	-0.60932	7.95062e-07	3.23054e-05
ENSMAUG00000010835	Apob	-0.389032	7.99502e-07	3.23632e-05
ENSMAUG00000008192	Nsdhl	-0.602713	8.20862e-07	3.2979e-05
ENSMAUG00000020042	Rpl37a	0.346618	8.19562e-07	3.2979e-05
ENSMAUG00000022168	Irf3	0.387785	8.41539e-07	3.36835e-05
ENSMAUG00000018515	Ldb1	0.455293	8.73229e-07	3.4822e-05
ENSMAUG00000014627	Glud1	-0.386512	8.77937e-07	3.48801e-05
ENSMAUG00000017206	Chuk	-0.553111	9.1043e-07	3.59563e-05
ENSMAUG00000021962	Ddx3x	-0.872146	9.1173e-07	3.59563e-05
ENSMAUG00000018961	Scamp1	-0.773408	9.29608e-07	3.65271e-05
ENSMAUG00000000578	Rdh12	-1.38775	9.70985e-07	3.80137e-05
ENSMAUG00000016373	Coro1b	0.430959	9.82749e-07	3.83344e-05
ENSMAUG00000011240	Cox6b1	0.401885	1.00548e-06	3.90791e-05
ENSMAUG00000013578	Rpl18	0.384772	1.01062e-06	3.9137e-05
ENSMAUG00000006089	Nrp1	-0.783025	1.01467e-06	3.91522e-05
ENSMAUG00000009732	Gbe1	-0.607944	1.03167e-06	3.96655e-05
ENSMAUG00000012996	C1qa	0.698574	1.05415e-06	4.03851e-05
ENSMAUG00000007567	Tmem82	0.554527	1.08868e-06	4.15595e-05
ENSMAUG00000009052	Pik3c2a	-1.20186	1.11732e-06	4.25018e-05
ENSMAUG00000020092	Lats1	-1.09312	1.13412e-06	4.29885e-05
ENSMAUG00000022275	Kcnt2	-1.51721	1.14188e-06	4.313e-05
ENSMAUG00000009421	Djc5	-0.256256	1.15107e-06	4.33245e-05
ENSMAUG00000010047	Oaf	0.480792	1.21856e-06	4.57047e-05
ENSMAUG00000017326	4932438A13Rik	-0.448447	1.23648e-06	4.61753e-05
ENSMAUG00000008243	Atrx	-1.03386	1.23972e-06	4.61753e-05
ENSMAUG00000011995	Shoc2	-0.750024	1.26295e-06	4.68776e-05
ENSMAUG00000015375	Sh3pxd2a	-0.882229	1.29817e-06	4.80187e-05
ENSMAUG00000021572	Ndufa11	1.04644	1.3327e-06	4.91268e-05
ENSMAUG00000006941	Mrpl11	0.433234	1.34309e-06	4.93401e-05
ENSMAUG00000016051	Gla	0.406139	1.35811e-06	4.94151e-05
ENSMAUG00000009177	Mrpl41	0.396487	1.36157e-06	4.94151e-05
ENSMAUG00000021321	Suclg2	-0.413704	1.36356e-06	4.94151e-05
ENSMAUG00000019939	Trnp1	1.19325	1.35298e-06	4.94151e-05
ENSMAUG00000010888	Cul3	-0.27169	1.38156e-06	4.9899e-05
ENSMAUG00000015380	Galk1	0.70163	1.42074e-06	5.11419e-05
ENSMAUG00000019066	N4bp1	-0.520052	1.44195e-06	5.17318e-05
ENSMAUG00000000125	Micos13	0.484208	1.45924e-06	5.21774e-05
ENSMAUG00000015110	Gpd2	-0.80823	1.47234e-06	5.24712e-05
ENSMAUG00000018180	Sirt7	0.582357	1.49557e-06	5.31225e-05
ENSMAUG00000000435	Cog6	-0.434712	1.52303e-06	5.39194e-05
ENSMAUG00000008164	Hint2	0.383044	1.5526e-06	5.44745e-05
ENSMAUG00000000215	Mlec	-1.09074	1.55297e-06	5.44745e-05
ENSMAUG00000010731	Rps5	0.49594	1.55395e-06	5.44745e-05
ENSMAUG00000003964	Cac2d1	-2.13837	1.57803e-06	5.49594e-05
ENSMAUG00000013172	Uevld	-0.70894	1.57542e-06	5.49594e-05
ENSMAUG00000014439	Gns	0.416975	1.66662e-06	5.77564e-05
ENSMAUG00000019179	Mroh2a	1.77414	1.66911e-06	5.77564e-05
ENSMAUG00000018070	Agl	-0.656709	1.68226e-06	5.78777e-05
ENSMAUG00000013158	Rif1	-0.958217	1.6834e-06	5.78777e-05
ENSMAUG00000008324	Slc1a2	-1.48315	1.70333e-06	5.83759e-05
ENSMAUG00000018319	Lgmn	0.568453	1.74361e-06	5.95659e-05
ENSMAUG00000000356	4931406C07Rik	-0.42283	1.762e-06	6.0003e-05
ENSMAUG00000012610	Dse2a	0.58566	1.79012e-06	6.0559e-05
ENSMAUG00000020052	a38	0.521398	1.79526e-06	6.0559e-05
ENSMAUG00000001303	Ugt2a3	-0.756026	1.79069e-06	6.0559e-05
ENSMAUG00000012637	Comtd1	1.32182	1.82184e-06	6.12628e-05
ENSMAUG00000010986	C1qc	0.833026	1.83561e-06	6.15332e-05
ENSMAUG00000010235	Ddx49	0.486473	1.84979e-06	6.16234e-05
ENSMAUG00000018414	Man1c1	0.872143	1.84979e-06	6.16234e-05
ENSMAUG00000020867	Tm9sf3	-0.269941	1.88492e-06	6.25991e-05
ENSMAUG00000011039	Micall2	0.696297	1.90024e-06	6.28879e-05
ENSMAUG00000020714	Rbp4	0.245524	1.90534e-06	6.28879e-05
ENSMAUG00000000220	Nosip	0.721519	1.91696e-06	6.29731e-05
ENSMAUG00000019666	Tmem88	1.95441	1.91966e-06	6.29731e-05
ENSMAUG00000012760	Kif5b	-0.738312	1.95236e-06	6.38506e-05
ENSMAUG00000014888	Hexb	0.522887	1.96528e-06	6.40776e-05
ENSMAUG00000018672	Ankrd17	-0.523141	2.01309e-06	6.54375e-05
ENSMAUG00000009923	Adipor2	-0.778789	2.03491e-06	6.59471e-05
ENSMAUG00000004679	Rps15	0.677106	2.05627e-06	6.62567e-05
ENSMAUG00000013682	Usp31	-1.14652	2.05682e-06	6.62567e-05
ENSMAUG00000018469	Vamp8	0.317139	2.14068e-06	6.87518e-05
ENSMAUG00000008667	Mfsd7a	1.1187	2.14924e-06	6.88207e-05
ENSMAUG00000015826	Isoc2a	0.678822	2.22509e-06	7.10374e-05
ENSMAUG00000017685	Atp5g3	0.331611	2.26616e-06	7.21338e-05
ENSMAUG00000000022	ATP6	0.309313	2.28725e-06	7.25896e-05
ENSMAUG00000000117	Tbl1xr1	-0.892973	2.30314e-06	7.28784e-05
ENSMAUG00000022159	Car5a	0.55093	2.34112e-06	7.38625e-05
ENSMAUG00000001426	Higd2a	0.512688	2.34842e-06	7.38753e-05
ENSMAUG00000004107	Txn1	0.395008	2.38785e-06	7.48962e-05
ENSMAUG00000014707	Trip6	1.38781	2.40686e-06	7.52722e-05
ENSMAUG00000014445	Anxa5	0.697303	2.43891e-06	7.58326e-05
ENSMAUG00000010257	Lrp6	-1.06498	2.43833e-06	7.58326e-05
ENSMAUG00000019988	Crb3	0.700739	2.52831e-06	7.8385e-05
ENSMAUG00000004211	Pank1	-0.801176	2.54864e-06	7.87876e-05
ENSMAUG00000019398	Ppfia1	-0.327715	2.56796e-06	7.91566e-05
ENSMAUG00000016836	Xpot	-0.736514	2.63131e-06	8.0877e-05
ENSMAUG00000013313	Ranbp2	-0.393349	2.67146e-06	8.18763e-05
ENSMAUG00000013743	Abca14	-1.59954	2.6872e-06	8.21242e-05
ENSMAUG00000002085	Sdhaf1	1.74685	2.76365e-06	8.42206e-05
ENSMAUG00000019348	Dhtkd1	-1.01173	2.7887e-06	8.47432e-05
ENSMAUG00000004952	Rab3gap1	-0.457359	2.814e-06	8.50303e-05
ENSMAUG00000009665	Txndc15	0.392738	2.81135e-06	8.50303e-05
ENSMAUG00000014046	Acsm3	-0.452961	2.838e-06	8.55146e-05
ENSMAUG00000017741	Pfkl	0.504197	2.85819e-06	8.58817e-05
ENSMAUG00000011358	1110065P20Rik	0.523321	2.95387e-06	8.82622e-05
ENSMAUG00000011798	Atp5e	0.494797	2.94842e-06	8.82622e-05
ENSMAUG00000009011	Esyt2	-0.785102	3.01371e-06	8.98002e-05
ENSMAUG00000016967	Evi5	-0.863196	3.03113e-06	8.98203e-05
ENSMAUG00000007967	Ndufb10	0.330692	3.02597e-06	8.98203e-05
ENSMAUG00000013448	Ndufb4	0.317444	3.06594e-06	9.06014e-05
ENSMAUG00000014621	Sel1l	-0.990524	3.14032e-06	9.25447e-05
ENSMAUG00000018481	Serf2	0.381594	3.19336e-06	9.38499e-05
ENSMAUG00000010881	Mbd6	0.553125	3.20618e-06	9.3969e-05
ENSMAUG00000000462	Ndufb7	0.685797	3.23552e-06	9.45706e-05
ENSMAUG00000011756	Hyi	0.474251	3.30044e-06	9.56181e-05
ENSMAUG00000017283	Ndufc1	0.418102	3.30061e-06	9.56181e-05
ENSMAUG00000020624	Pheta1	0.776714	3.30701e-06	9.56181e-05
ENSMAUG00000011264	Smim11	0.743192	3.28352e-06	9.56181e-05
ENSMAUG00000017280	Trappc6a	0.709486	3.33588e-06	9.61936e-05
ENSMAUG00000003670	Fez2	0.666648	3.35025e-06	9.63488e-05
ENSMAUG00000006711	Ccl24	0.786237	3.39146e-06	9.72732e-05
ENSMAUG00000022230	Calm1	-0.488151	3.45578e-06	9.88536e-05
ENSMAUG00000019986	Tprgl	0.414724	3.61262e-06	0.000103065
ENSMAUG00000005745	Ppara	-1.05155	3.66361e-06	0.000104243
ENSMAUG00000019844	Bik	1.83346	3.72383e-06	0.000105676
ENSMAUG00000015133	Fcer1g	0.588759	3.76068e-06	0.00010644
ENSMAUG00000001703	Tmtc4	-0.561374	3.83231e-06	0.000108046
ENSMAUG00000010283	Tut4	-1.04473	3.83757e-06	0.000108046
ENSMAUG00000000702	Ash1l	-0.752991	3.86968e-06	0.000108665
ENSMAUG00000008874	Ccng1	-1.12695	3.92164e-06	0.000109571
ENSMAUG00000015895	Notch4	1.00411	3.92238e-06	0.000109571
ENSMAUG00000018113	Elob	0.704798	3.97247e-06	0.000110682
ENSMAUG00000017958	Dhcr7	-0.793055	3.99853e-06	0.00011112
ENSMAUG00000013447	Glce	-0.550468	4.01225e-06	0.000111213
ENSMAUG00000012232	Erbin	-0.865296	4.09667e-06	0.00011326
ENSMAUG00000008458	Actr2	-0.802249	4.31406e-06	0.000118964
ENSMAUG00000020453	Gja10	0.771564	4.34107e-06	0.000119096
ENSMAUG00000017880	Ndufs8	0.361329	4.33563e-06	0.000119096
ENSMAUG00000016787	Impa2	0.622689	4.36187e-06	0.000119362
ENSMAUG00000011429	Fndc3a	-0.826034	4.3734e-06	0.000119373
ENSMAUG00000017863	Onecut1	-0.793947	4.62429e-06	0.0001259
ENSMAUG00000009468	Celf1	-0.516165	4.66087e-06	0.000126575
ENSMAUG00000015058	Myl4	-0.709618	4.71484e-06	0.000127717
ENSMAUG00000021659	Clic1	0.645372	4.83922e-06	0.000130757
ENSMAUG00000007981	Otud6b	-0.639959	4.98397e-06	0.000134329
ENSMAUG00000014822	Marchf2	0.428603	5.08653e-06	0.00013675
ENSMAUG00000019022	Armc1	-0.491456	5.10412e-06	0.00013688
ENSMAUG00000019389	Dpy19l1	-0.607307	5.38044e-06	0.000143288
ENSMAUG00000022251	Rnf38	-0.561107	5.38314e-06	0.000143288
ENSMAUG00000015748	Sdhb	0.218152	5.37056e-06	0.000143288
ENSMAUG00000008682	Ermp1	-0.904957	5.4618e-06	0.000145021
ENSMAUG00000021994	Ciao1	-0.414839	5.47692e-06	0.000145064
ENSMAUG00000014954	Ogfod1	-0.825569	5.65896e-06	0.000149516
ENSMAUG00000020124	Rpl10a	0.404287	5.72863e-06	0.000150985
ENSMAUG00000021214	Gatad2b	-0.756159	5.88109e-06	0.000154624
ENSMAUG00000015169	Pank3	-1.04588	5.95808e-06	0.000156265
ENSMAUG00000006900	Exoc4	-0.549197	6.03843e-06	0.000157986
ENSMAUG00000016463	Romo1	0.8136	6.11896e-06	0.000159703
ENSMAUG00000020231	Tlk1	-0.37727	6.20782e-06	0.000161629
ENSMAUG00000018437	Rpsa	0.358253	6.24572e-06	0.000162222
ENSMAUG00000021398	Hip1r	0.517265	6.28815e-06	0.00016293
ENSMAUG00000020225	Rnh1	0.377525	6.35502e-06	0.000163478
ENSMAUG00000018920	Sntb1	-1.05707	6.34105e-06	0.000163478
ENSMAUG00000015103	Zfp513	0.813627	6.3343e-06	0.000163478
ENSMAUG00000000391	Spcs1	0.331346	6.42245e-06	0.000164817
ENSMAUG00000000251	Sos1	-0.424805	6.44278e-06	0.000164944
ENSMAUG00000021038	Ndufs7	0.628581	6.4998e-06	0.000166008
ENSMAUG00000011233	Hypk	0.375467	6.60095e-06	0.000168191
ENSMAUG00000014961	Ctsr	0.562841	6.68143e-06	0.000169437
ENSMAUG00000000417	Man1a2	-0.831343	6.66623e-06	0.000169437
ENSMAUG00000014806	Pfdn6	0.64094	6.76617e-06	0.000171181
ENSMAUG00000007863	Igf2r	-0.556259	6.81895e-06	0.00017211
ENSMAUG00000021756	2310009B15Rik	0.667981	6.84187e-06	0.000172284
ENSMAUG00000001184	Zdhhc20	-1.05362	6.87449e-06	0.000172699
ENSMAUG00000009901	Bola2	0.841326	6.90101e-06	0.00017296
ENSMAUG00000018642	Slco1b2	-0.481378	6.99587e-06	0.000174929
ENSMAUG00000004657	Mief1	-0.443162	7.07311e-06	0.000176449
ENSMAUG00000011652	Med14	-0.495605	7.12684e-06	0.000177377
ENSMAUG00000015902	Smarca5	-0.351347	7.15931e-06	0.000177773
ENSMAUG00000013107	Eva1a	0.35061	7.17745e-06	0.000177812
ENSMAUG00000005086	Erap1	-0.401944	7.21332e-06	0.000178289
ENSMAUG00000021877	Nmt2	-0.797816	7.2539e-06	0.000178616
ENSMAUG00000021449	Reep3	-0.999124	7.25987e-06	0.000178616
ENSMAUG00000014233	Dedd2	0.635004	7.28302e-06	0.000178776
ENSMAUG00000014562	Fam149a	-0.576825	7.32318e-06	0.000179087
ENSMAUG00000016544	Notch2	-0.551258	7.32908e-06	0.000179087
ENSMAUG00000013831	Arfgef1	-0.395091	7.38731e-06	0.000180099
ENSMAUG00000007737	Nup153	-0.547258	7.63046e-06	0.000185367
ENSMAUG00000011420	Rhoc	0.435755	7.63792e-06	0.000185367
ENSMAUG00000014453	Pcsk6	-0.423692	7.7953e-06	0.000188759
ENSMAUG00000001009	Itch	-0.772469	7.82433e-06	0.000189035
ENSMAUG00000014810	Zswim5	-0.801349	8.04675e-06	0.000193972
ENSMAUG00000009982	Dennd1b	-1.21312	8.43385e-06	0.000202394
ENSMAUG00000020946	Klf6	0.760005	8.41608e-06	0.000202394
ENSMAUG00000014755	Mbl1	0.540998	8.4924e-06	0.000203344
ENSMAUG00000001604	Aif1	0.884996	8.65137e-06	0.000206689
ENSMAUG00000020568	Cyba	1.13666	8.76739e-06	0.000208455
ENSMAUG00000014062	Denn2b	-0.602932	8.7635e-06	0.000208455
ENSMAUG00000005158	F13b	-0.324699	8.78361e-06	0.000208455
ENSMAUG00000009143	Itm2a	-1.04051	9.25244e-06	0.000219097
ENSMAUG00000017529	Atp1b1	0.548039	9.28747e-06	0.000219442
ENSMAUG00000012656	Rragc	0.371251	9.35047e-06	0.000220445
ENSMAUG00000014325	Ggcx	-0.63682	9.3922e-06	0.000220943
ENSMAUG00000008043	Adam9	-0.364596	9.43054e-06	0.00022136
ENSMAUG00000003076	Slc25a21	-0.876867	9.55172e-06	0.000223715
ENSMAUG00000018772	Bicc1	0.736176	9.66669e-06	0.000224934
ENSMAUG00000014480	Marchf7	-0.865345	9.6612e-06	0.000224934
ENSMAUG00000006166	Ttc25	-3.55233	9.63171e-06	0.000224934
ENSMAUG00000010686	2310061I04Rik	0.412708	9.71226e-06	0.000225018
ENSMAUG00000012253	Krtcap2	0.395137	9.69843e-06	0.000225018
ENSMAUG00000021408	Aco1	-0.445991	9.7726e-06	0.000225928
ENSMAUG00000015193	Cep85l	-1.32043	9.86657e-06	0.000227596
ENSMAUG00000013617	Pdp2	-0.670828	9.88941e-06	0.000227596
ENSMAUG00000013506	Uso1	-0.257835	9.90841e-06	0.000227596
ENSMAUG00000017750	D5Ertd579e	-0.825448	9.93209e-06	0.000227653
ENSMAUG00000014061	2610528J11Rik	1.57492	9.97348e-06	0.000228114
ENSMAUG00000001331	Ide	-0.32435	1.0066e-05	0.000229253
ENSMAUG00000016188	Tmbim6	-0.396977	1.00478e-05	0.000229253
ENSMAUG00000014736	Atl3	-0.716867	1.02344e-05	0.000232595
ENSMAUG00000008155	Cox4i1	0.316945	1.02572e-05	0.00023262
ENSMAUG00000022092	Osbpl8	-0.960307	1.03091e-05	0.000233303
ENSMAUG00000022065	0610010K14Rik	0.559203	1.03724e-05	0.000234094
ENSMAUG00000009456	Pafah1b3	0.479378	1.03877e-05	0.000234094
ENSMAUG00000007422	A1cf	-1.02607	1.05356e-05	0.00023693
ENSMAUG00000017627	C8g	0.345354	1.07653e-05	0.000241589
ENSMAUG00000018612	Tor1aip1	-0.572713	1.08988e-05	0.000244073
ENSMAUG00000002566	Cul4b	-0.983805	1.1038e-05	0.000246675
ENSMAUG00000016078	Smpx	2.00875	1.11025e-05	0.000247603
ENSMAUG00000014858	Slc4a7	-1.43261	1.11446e-05	0.000248025
ENSMAUG00000008536	Cldn3	1.6182	1.12369e-05	0.000249562
ENSMAUG00000012720	Chpt1	-0.447628	1.14383e-05	0.000253511
ENSMAUG00000013960	Abcd3	-0.621083	1.1554e-05	0.000255547
ENSMAUG00000003467	Sik2	-0.844686	1.16197e-05	0.00025647
ENSMAUG00000022265	Ldhd	0.335406	1.17483e-05	0.000258777
ENSMAUG00000019949	Zfp871	-1.2696	1.18268e-05	0.000259971
ENSMAUG00000004278	Hacd3	-0.391512	1.19091e-05	0.000261244
ENSMAUG00000000650	Atp5h	0.309227	1.20602e-05	0.000263413
ENSMAUG00000004622	Erc1	-0.677042	1.20734e-05	0.000263413
ENSMAUG00000022183	Zfp593	0.743838	1.20816e-05	0.000263413
ENSMAUG00000009516	Acd	0.407337	1.21185e-05	0.000263651
ENSMAUG00000012474	Nt5c3	0.43774	1.21417e-05	0.000263651
ENSMAUG00000014047	Dhx40	-0.625879	1.22421e-05	0.000265296
ENSMAUG00000009025	Wwp1	-0.602671	1.2445e-05	0.000269148
ENSMAUG00000014262	Lgals3bp	0.851786	1.24767e-05	0.000269207
ENSMAUG00000017093	Pla2g4c	1.27988	1.24979e-05	0.000269207
ENSMAUG00000013865	Timm13	0.677018	1.25573e-05	0.000269944
ENSMAUG00000007397	Entpd8	0.518623	1.26766e-05	0.000271964
ENSMAUG00000000130	Abhd2	-0.741158	1.28092e-05	0.00027426
ENSMAUG00000004400	Epdr1	0.686575	1.29959e-05	0.000277448
ENSMAUG00000001089	Ppp1r15b	-0.93157	1.30098e-05	0.000277448
ENSMAUG00000020527	Riok3	-0.246897	1.30468e-05	0.000277684
ENSMAUG00000020385	Tmtc3	-1.33137	1.33237e-05	0.000283015
ENSMAUG00000014093	Bola3	0.564618	1.33893e-05	0.000283848
ENSMAUG00000000791	Btbd7	-0.863816	1.34664e-05	0.000284486
ENSMAUG00000011504	Tmem9	0.639003	1.34725e-05	0.000284486
ENSMAUG00000000192	Ank	-0.910377	1.365e-05	0.000287105
ENSMAUG00000012982	Ubxn1	0.36242	1.36255e-05	0.000287105
ENSMAUG00000015039	Yme1l1	-0.529949	1.36894e-05	0.000287371
ENSMAUG00000001144	Mpv17l2	0.8678	1.38193e-05	0.000288404
ENSMAUG00000017202	Numb	-0.49245	1.37911e-05	0.000288404
ENSMAUG00000017931	Sh3glb2	0.505396	1.38131e-05	0.000288404
ENSMAUG00000015401	Adprh	0.33837	1.38848e-05	0.000288648
ENSMAUG00000019585	Obp2a	-2.09969	1.38707e-05	0.000288648
ENSMAUG00000020483	Gc	-0.296286	1.41958e-05	0.000294543
ENSMAUG00000021142	Cdk6	-1.16803	1.44217e-05	0.000298215
ENSMAUG00000017050	Ndst1	-0.432214	1.44284e-05	0.000298215
ENSMAUG00000016477	Ctsh	0.656729	1.44566e-05	0.000298223
ENSMAUG00000000585	Mrpl52	0.58139	1.45284e-05	0.000299128
ENSMAUG00000002311	H2aj	1.37238	1.45907e-05	0.000299836
ENSMAUG00000018835	Edem3	-0.901541	1.49374e-05	0.000306373
ENSMAUG00000021050	Ttc36	0.35292	1.49895e-05	0.000306855
ENSMAUG00000018847	Cmbl	-0.359176	1.51086e-05	0.000308704
ENSMAUG00000001277	Elovl5	-0.518514	1.52189e-05	0.000310367
ENSMAUG00000021228	Aass	-0.552888	1.54857e-05	0.000312159
ENSMAUG00000018332	Anxa2	1.7388	1.54857e-05	0.000312159
ENSMAUG00000012196	Clock	-1.13902	1.55014e-05	0.000312159
ENSMAUG00000003521	Fam174c	0.754252	1.54865e-05	0.000312159
ENSMAUG00000015594	Mrpl43	0.597103	1.54592e-05	0.000312159
ENSMAUG00000008411	Ndufs4	0.303601	1.55104e-05	0.000312159
ENSMAUG00000021689	Spsb2	0.519047	1.54185e-05	0.000312159
ENSMAUG00000001867	Gm266	1.27054	1.55407e-05	0.000312182
ENSMAUG00000012564	Gpld1	-0.473314	1.57697e-05	0.000316189
ENSMAUG00000002533	Gm20498	-0.297141	1.5911e-05	0.000318428
ENSMAUG00000013085	Inhbc	-1.1488	1.60866e-05	0.000321343
ENSMAUG00000015520	Mtor	-0.278745	1.64466e-05	0.000327924
ENSMAUG00000019158	Ndufa13	0.747769	1.66421e-05	0.000331206
ENSMAUG00000009881	Ibtk	-0.477448	1.67275e-05	0.000331674
ENSMAUG00000005575	Tpp1	0.322125	1.67168e-05	0.000331674
ENSMAUG00000000566	Hmox1	0.522478	1.68384e-05	0.000332979
ENSMAUG00000003081	Vps13d	-0.469884	1.68554e-05	0.000332979
ENSMAUG00000012737	Cyp1b1	-1.437	1.69328e-05	0.000333893
ENSMAUG00000000661	Ctsv	0.458432	1.70178e-05	0.000334954
ENSMAUG00000013481	Trip11	-0.765237	1.72594e-05	0.000339088
ENSMAUG00000008296	Bag4	-0.439723	1.73e-05	0.000339181
ENSMAUG00000013257	Gulo	0.374442	1.73274e-05	0.000339181
ENSMAUG00000019868	Bmt2	-1.04057	1.75112e-05	0.000341873
ENSMAUG00000005195	Eif2ak4	-0.500639	1.75287e-05	0.000341873
ENSMAUG00000008524	Klhdc10	-0.640861	1.75702e-05	0.000342062
ENSMAUG00000016349	Atxn1l	-0.322532	1.77136e-05	0.000344227
ENSMAUG00000020055	Rhobtb3	-0.652567	1.78298e-05	0.00034586
ENSMAUG00000003849	Gfpt1	-0.369468	1.79224e-05	0.000346329
ENSMAUG00000020981	Sdr39u1	0.462731	1.79508e-05	0.000346329
ENSMAUG00000019936	Tmem256	0.479454	1.78883e-05	0.000346329
ENSMAUG00000014667	Srebf2	-0.605223	1.80435e-05	0.000347492
ENSMAUG00000000122	Acyp1	2.45886	1.81595e-05	0.000349098
ENSMAUG00000016812	Nelfe	0.43009	1.8493e-05	0.000354873
ENSMAUG00000020689	Npc2	0.497659	1.86787e-05	0.000357797
ENSMAUG00000016912	Pitpnm1	0.624863	1.87874e-05	0.000359238
ENSMAUG00000008806	Ciao2b	0.402342	1.88927e-05	0.000360609
ENSMAUG00000010064	Taf1c	0.717306	1.91882e-05	0.000365598
ENSMAUG00000017443	Skil	-1.19757	1.92319e-05	0.00036578
ENSMAUG00000015297	Bax	0.384322	1.93155e-05	0.000366073
ENSMAUG00000019997	Usp8	-0.306743	1.92985e-05	0.000366073
ENSMAUG00000012909	Ckb	1.1096	1.94291e-05	0.000367578
ENSMAUG00000001405	Lyst	-0.869469	1.95719e-05	0.000369626
ENSMAUG00000021078	Fmo5	-0.74998	1.98874e-05	0.000374924
ENSMAUG00000013025	Extl3	-0.799876	2.01328e-05	0.000378221
ENSMAUG00000000281	Pcyox1l	0.953986	2.01258e-05	0.000378221
ENSMAUG00000012197	Eif4g2	-0.422413	2.03649e-05	0.000381914
ENSMAUG00000012653	Cutal	0.751394	2.06293e-05	0.000386197
ENSMAUG00000014429	Gpx1	0.497553	2.07868e-05	0.000388468
ENSMAUG00000007770	Dcaf11	-0.277983	2.09753e-05	0.0003912
ENSMAUG00000000547	Lamtor2	0.337849	2.1006e-05	0.0003912
ENSMAUG00000017322	Gigyf1	0.456396	2.13849e-05	0.000397566
ENSMAUG00000014614	Ppp3r1	-0.798479	2.14633e-05	0.000398334
ENSMAUG00000012278	Hmgcr	-0.562913	2.15322e-05	0.000398922
ENSMAUG00000020129	Rnf43	0.675699	2.16753e-05	0.000400881
ENSMAUG00000011337	Dmgdh	-0.388224	2.2098e-05	0.000407996
ENSMAUG00000006909	Vdac2	0.277511	2.22006e-05	0.000408893
ENSMAUG00000009297	Zdhhc2	-0.358937	2.22229e-05	0.000408893
ENSMAUG00000020197	Amer1	-1.04278	2.23013e-05	0.000409633
ENSMAUG00000017021	Prdm2	-0.647653	2.28389e-05	0.000418792
ENSMAUG00000015960	Ccnt1	-1.12762	2.29695e-05	0.000420468
ENSMAUG00000018643	Txnrd1	-0.618476	2.3842e-05	0.000435695
ENSMAUG00000010223	Aldh1a1	-0.363405	2.39629e-05	0.000436893
ENSMAUG00000009526	Slc25a16	-0.668604	2.3989e-05	0.000436893
ENSMAUG00000018392	Ciao3	0.378825	2.41184e-05	0.000437147
ENSMAUG00000012801	Fads2	-0.96898	2.41252e-05	0.000437147
ENSMAUG00000017498	Map1lc3b	0.295527	2.40631e-05	0.000437147
ENSMAUG00000007472	Ate1	-1.15938	2.42788e-05	0.000438449
ENSMAUG00000021652	Phyh	0.476196	2.42425e-05	0.000438449
ENSMAUG00000017222	Ripk4	1.28535	2.44547e-05	0.000440883
ENSMAUG00000016394	Dip2b	-0.90318	2.47927e-05	0.000446227
ENSMAUG00000020841	Cox17	0.720092	2.5104e-05	0.000451074
ENSMAUG00000021428	Ogfod2	0.625336	2.51913e-05	0.00045113
ENSMAUG00000014002	Poldip3	-0.550283	2.51885e-05	0.00045113
ENSMAUG00000011736	Nkapl	-1.07931	2.55094e-05	0.000456065
ENSMAUG00000018933	Akt1s1	0.458227	2.56086e-05	0.000456319
ENSMAUG00000020292	Ppp1r13l	1.03935	2.5604e-05	0.000456319
ENSMAUG00000017165	Apof	0.522939	2.58648e-05	0.000460119
ENSMAUG00000021421	Ccdc47	-0.282012	2.60575e-05	0.000462779
ENSMAUG00000017749	Nckap1	-0.324357	2.61446e-05	0.000463559
ENSMAUG00000007911	Exosc4	0.819244	2.62613e-05	0.000464094
ENSMAUG00000010014	Scrn2	0.473998	2.62375e-05	0.000464094
ENSMAUG00000017756	Mrpl14	0.462243	2.64404e-05	0.000466491
ENSMAUG00000016564	Scaf11	-0.524204	2.65547e-05	0.000466972
ENSMAUG00000011848	Twsg1	-0.594965	2.65343e-05	0.000466972
ENSMAUG00000014136	Gata4	-0.788169	2.68016e-05	0.000470542
ENSMAUG00000019270	Aldh3a2	-0.499322	2.70104e-05	0.000472691
ENSMAUG00000018248	Apc1	-0.500601	2.70122e-05	0.000472691
ENSMAUG00000014598	Rap1gds1	-0.765161	2.71827e-05	0.0004749
ENSMAUG00000010740	Mrpl51	0.317799	2.74749e-05	0.000479224
ENSMAUG00000019983	Hmgcs2	-0.321437	2.8159e-05	0.00049036
ENSMAUG00000003396	Psmb8	0.743366	2.86837e-05	0.000497881
ENSMAUG00000019975	Tbcb	0.373082	2.86683e-05	0.000497881
ENSMAUG00000009029	Trabd	0.415751	2.8924e-05	0.000501241
ENSMAUG00000004476	Gba	0.345749	2.90184e-05	0.000502065
ENSMAUG00000017796	Hspb11	0.655601	2.92145e-05	0.000504645
ENSMAUG00000016814	Atp8a1	-0.499117	3.00073e-05	0.000517505
ENSMAUG00000010625	Alcam	-0.76916	3.05053e-05	0.000524407
ENSMAUG00000007217	Col13a1	0.858068	3.04959e-05	0.000524407
ENSMAUG00000006303	Inpp4b	-0.786158	3.06532e-05	0.000524428
ENSMAUG00000018041	Lzts2	0.801926	3.06412e-05	0.000524428
ENSMAUG00000008601	Pdcd2l	0.975325	3.05823e-05	0.000524428
ENSMAUG00000017213	Cald1	-0.761538	3.0793e-05	0.000525982
ENSMAUG00000001456	Mepce	0.401774	3.08498e-05	0.000526113
ENSMAUG00000017419	Six5	1.55521	3.09801e-05	0.000527499
ENSMAUG00000007901	Slc17a8	-0.874556	3.1535e-05	0.000536095
ENSMAUG00000011874	C8a	-0.575509	3.16601e-05	0.000536832
ENSMAUG00000012882	Nipal2	0.644428	3.16785e-05	0.000536832
ENSMAUG00000016557	Aftph	-0.371275	3.18803e-05	0.000538552
ENSMAUG00000019895	Mtfp1	0.493064	3.18427e-05	0.000538552
ENSMAUG00000016103	Ndufa8	0.327438	3.23817e-05	0.000546161
ENSMAUG00000008723	Mmp15	0.659991	3.25601e-05	0.000548307
ENSMAUG00000015008	Cox6a1	0.41586	3.26491e-05	0.000548944
ENSMAUG00000002176	Cdc14b	-0.786918	3.28838e-05	0.000551531
ENSMAUG00000012822	Iars2	-0.439103	3.29057e-05	0.000551531
ENSMAUG00000001469	Chp1	-0.301094	3.32071e-05	0.000554848
ENSMAUG00000021056	Gjb2	-1.17741	3.31875e-05	0.000554848
ENSMAUG00000011530	Lims2	0.684222	3.3317e-05	0.000554925
ENSMAUG00000008866	Pex19	-0.330074	3.33121e-05	0.000554925
ENSMAUG00000020151	Siva1	0.96177	3.33669e-05	0.000554925
ENSMAUG00000021879	Marchf8	-0.316677	3.3441e-05	0.000555296
ENSMAUG00000004848	Coa3	0.372392	3.358e-05	0.000556743
ENSMAUG00000007937	Atpif1	0.393443	3.39351e-05	0.000560139
ENSMAUG00000008886	Ddx6	-0.84716	3.38812e-05	0.000560139
ENSMAUG00000008431	Rsad1	0.563347	3.39415e-05	0.000560139
ENSMAUG00000017535	Nuak2	0.608963	3.41348e-05	0.000562464
ENSMAUG00000014825	Arf5	0.343362	3.42665e-05	0.000563768
ENSMAUG00000015843	Ndufa2	0.552042	3.44546e-05	0.000565995
ENSMAUG00000020988	Elp2	-0.342527	3.46022e-05	0.000567551
ENSMAUG00000009622	Rnf125	-0.514234	3.49214e-05	0.000571911
ENSMAUG00000020177	Mvb12a	0.529897	3.53167e-05	0.000577011
ENSMAUG00000019655	Tmem30a	-0.381774	3.53404e-05	0.000577011
ENSMAUG00000017161	Mapk13	0.482862	3.57412e-05	0.000582668
ENSMAUG00000018703	Acadl	-0.183491	3.64436e-05	0.000593217
ENSMAUG00000000904	Rmnd5a	-0.786831	3.6764e-05	0.000597527
ENSMAUG00000010092	Tjp3	0.871436	3.70349e-05	0.000601019
ENSMAUG00000001884	Mrpl34	1.10396	3.73092e-05	0.000604555
ENSMAUG00000008577	Plcd1	0.643214	3.74246e-05	0.000605511
ENSMAUG00000012322	Cfp	0.60785	3.76022e-05	0.000607468
ENSMAUG00000009553	Sap25	1.20886	3.77753e-05	0.000609347
ENSMAUG00000011826	Rnft1	-0.455769	3.78385e-05	0.00060945
ENSMAUG00000009282	Leng1	0.81432	3.82113e-05	0.000613612
ENSMAUG00000011309	Timm50	0.392713	3.82016e-05	0.000613612
ENSMAUG00000013958	Gnl3l	-0.591192	3.82823e-05	0.000613833
ENSMAUG00000015886	Hao1	-0.537114	3.86642e-05	0.000619031
ENSMAUG00000011308	Slc29a3	0.630167	3.87716e-05	0.000619826
ENSMAUG00000000647	Ktn1	-0.346979	3.88502e-05	0.000620158
ENSMAUG00000019449	Armh3	-0.434683	3.89732e-05	0.00062072
ENSMAUG00000015820	Pop7	1.5687	3.90012e-05	0.00062072
ENSMAUG00000013306	Thumpd1	-0.640115	3.9228e-05	0.000623405
ENSMAUG00000021393	Snrpd3	0.332202	4.00579e-05	0.000635652
ENSMAUG00000014802	Prodh2	0.778457	4.01247e-05	0.000635772
ENSMAUG00000018871	Fcgr4	0.615501	4.04335e-05	0.000638778
ENSMAUG00000002005	Gpatch3	0.661776	4.0432e-05	0.000638778
ENSMAUG00000008754	Snrpa	0.64312	4.06044e-05	0.000640534
ENSMAUG00000001954	Lrrc45	0.484761	4.07838e-05	0.00064242
ENSMAUG00000015649	Huwe1	-0.285078	4.15583e-05	0.000653659
ENSMAUG00000021690	Tbc1d2	0.8483	4.21468e-05	0.000661946
ENSMAUG00000018550	Pnpla8	-0.446656	4.22315e-05	0.000662306
ENSMAUG00000000368	Ndufa1	0.358612	4.25985e-05	0.000667087
ENSMAUG00000011478	Eef1b2	0.285914	4.26791e-05	0.000667373
ENSMAUG00000017502	Ppcdc	-0.487992	4.27467e-05	0.000667458
ENSMAUG00000008039	Banp	0.790183	4.33979e-05	0.000675832
ENSMAUG00000005986	Itga10	0.938683	4.3409e-05	0.000675832
ENSMAUG00000016799	Phkb	-0.285559	4.3945e-05	0.000683185
ENSMAUG00000016753	Spc24	0.803969	4.41753e-05	0.000684782
ENSMAUG00000018045	Vps41	-0.592581	4.41578e-05	0.000684782
ENSMAUG00000007050	Atp5d	0.953009	4.44041e-05	0.000687334
ENSMAUG00000020864	Rc3h1	-0.962532	4.46744e-05	0.000690523
ENSMAUG00000001873	Fech	-0.344373	4.51776e-05	0.000697295
ENSMAUG00000011680	Mapk1ip1l	-0.426918	4.53183e-05	0.000698462
ENSMAUG00000018917	Vps4b	-0.362919	4.58891e-05	0.000706245
ENSMAUG00000015805	Uqcr11	0.553017	4.62316e-05	0.000710496
ENSMAUG00000013129	Myo1b	-0.648063	4.64585e-05	0.000712962
ENSMAUG00000018692	Zyg11b	-1.23579	4.67899e-05	0.000717021
ENSMAUG00000020565	Fbxw9	0.539129	4.69331e-05	0.00071819
ENSMAUG00000010459	Usp1	-0.613991	4.7317e-05	0.000723034
ENSMAUG00000020890	Dcaf1	-0.522828	4.74914e-05	0.000724666
ENSMAUG00000011738	Pphln1	-0.772363	4.80165e-05	0.0007306
ENSMAUG00000008889	Rpl18a	0.729941	4.79878e-05	0.0007306
ENSMAUG00000010742	Tcap	2.23866	4.82008e-05	0.000732366
ENSMAUG00000018527	Dennd4a	-0.709405	4.83515e-05	0.000733615
ENSMAUG00000004033	Hectd1	-0.461076	4.85382e-05	0.000735408
ENSMAUG00000008625	Lnpep	-1.38005	4.87111e-05	0.000736987
ENSMAUG00000017836	Eh	-1.26013	4.9268e-05	0.000744363
ENSMAUG00000014557	Ecpas	-0.331759	4.94352e-05	0.000745839
ENSMAUG00000011498	Osbp	-0.456792	5.01229e-05	0.000755153
ENSMAUG00000022046	Pgls	0.570836	5.03134e-05	0.00075696
ENSMAUG00000002521	Abracl	0.857002	5.05457e-05	0.000759389
ENSMAUG00000022254	Fam162a	0.350616	5.07212e-05	0.00076096
ENSMAUG00000003576	Osgepl1	-0.476825	5.08459e-05	0.000761765
ENSMAUG00000008199	Anxa6	0.391114	5.12903e-05	0.000765217
ENSMAUG00000015182	Rangrf	0.484749	5.1169e-05	0.000765217
ENSMAUG00000000908	Slc8b1	0.586482	5.12324e-05	0.000765217
ENSMAUG00000015932	Rbbp5	-0.634461	5.19386e-05	0.000773814
ENSMAUG00000003363	H2-Aa	0.629371	5.28858e-05	0.000786832
ENSMAUG00000008347	Dus3l	0.638007	5.40924e-05	0.000802557
ENSMAUG00000011679	Ndufa7	0.548059	5.40592e-05	0.000802557
ENSMAUG00000014202	Meis3	0.55512	5.45163e-05	0.000807729
ENSMAUG00000001051	Csnk1a1	-0.392494	5.46017e-05	0.000807879
ENSMAUG00000013021	Akt1	0.328336	5.57476e-05	0.000823697
ENSMAUG00000017062	Rilpl2	0.827202	5.59715e-05	0.000825868
ENSMAUG00000021744	Rrp9	0.519583	5.61038e-05	0.000826683
ENSMAUG00000010766	Ppp4r2	-0.557913	5.66303e-05	0.000833296
ENSMAUG00000018640	Gemin4	-0.347745	5.69218e-05	0.000836438
ENSMAUG00000007767	Acp2	-0.378639	5.70122e-05	0.000836621
ENSMAUG00000009648	Gpr160	0.91614	5.73626e-05	0.000840613
ENSMAUG00000019487	Atraid	0.314829	5.76701e-05	0.000842816
ENSMAUG00000021017	Mrps17	0.453202	5.76235e-05	0.000842816
ENSMAUG00000020188	Ndufv3	0.319711	5.78792e-05	0.000843704
ENSMAUG00000000318	Svip	-0.934815	5.78881e-05	0.000843704
ENSMAUG00000013461	Lrp10	0.459838	5.79841e-05	0.000843956
ENSMAUG00000000641	Alad	0.441283	5.82658e-05	0.000846907
ENSMAUG00000008141	Strn	-1.18948	5.88669e-05	0.000854486
ENSMAUG00000014293	Gpank1	0.443949	5.90581e-05	0.000856103
ENSMAUG00000015467	Fam89b	0.587785	5.91655e-05	0.000856503
ENSMAUG00000021234	Dapk3	0.848016	5.99285e-05	0.000866378
ENSMAUG00000020127	Map3k2	-0.795077	6.00636e-05	0.000867163
ENSMAUG00000009046	Slc1a1	-0.527985	6.0382e-05	0.000870589
ENSMAUG00000007517	Dnm1	-1.45068	6.0532e-05	0.00087158
ENSMAUG00000008387	Pold2	0.986475	6.12994e-05	0.000881446
ENSMAUG00000007551	Camk1	0.541658	6.14519e-05	0.000882455
ENSMAUG00000019280	Ppp6c	-0.350632	6.19317e-05	0.000888157
ENSMAUG00000009440	Mmd	-0.834096	6.2231e-05	0.000891258
ENSMAUG00000016113	Rpl36al	0.302074	6.28546e-05	0.000898988
ENSMAUG00000014758	Ipo7	-0.514416	6.33595e-05	0.000905004
ENSMAUG00000018691	Rpl36	1.29648	6.38198e-05	0.000910365
ENSMAUG00000001067	Pm20d1	-0.767019	6.39426e-05	0.000910906
ENSMAUG00000003977	Btaf1	-0.619451	6.47712e-05	0.000920266
ENSMAUG00000014701	Zfp952	-0.89386	6.47234e-05	0.000920266
ENSMAUG00000009608	Serpi1	-0.192739	6.52903e-05	0.000926415
ENSMAUG00000010490	Tufm	0.264398	6.56582e-05	0.000930403
ENSMAUG00000019795	Dio1	-0.518627	6.67744e-05	0.000944972
ENSMAUG00000011123	Atf3	1.15291	6.69175e-05	0.000945749
ENSMAUG00000020368	Ndufb8	0.359432	6.70947e-05	0.000947006
ENSMAUG00000017601	Slc25a3	0.248484	6.7193e-05	0.000947147
ENSMAUG00000011911	Tax1bp3	0.578831	6.73669e-05	0.000948353
ENSMAUG00000005463	Angptl6	0.785234	6.76795e-05	0.000951504
ENSMAUG00000000900	Tmem135	-0.29966	6.7869e-05	0.00095292
ENSMAUG00000015863	Cd74	0.537069	6.83077e-05	0.000957826
ENSMAUG00000021568	Fam136a	0.444387	6.90165e-05	0.00096547
ENSMAUG00000008836	St3gal4	-0.609408	6.90329e-05	0.00096547
ENSMAUG00000004837	Casp3	-0.581132	6.92278e-05	0.000966936
ENSMAUG00000012943	Zkscan1	-0.975919	6.99195e-05	0.000975327
ENSMAUG00000021216	Hoga1	0.413543	7.00198e-05	0.000975458
ENSMAUG00000017169	Rassf1	0.548316	7.07305e-05	0.00098408
ENSMAUG00000010130	Mtln	0.788097	7.22528e-05	0.00100396
ENSMAUG00000010205	Dcxr	0.439724	7.28349e-05	0.00100968
ENSMAUG00000010160	Med13	-0.820097	7.29468e-05	0.00100968
ENSMAUG00000022206	Zfp445	-0.480641	7.28666e-05	0.00100968
ENSMAUG00000016768	Ncoa1	-0.57328	7.32859e-05	0.00101306
ENSMAUG00000002013	Hdac5	0.397597	7.36e-05	0.0010161
ENSMAUG00000013433	Cep131	0.666588	7.4564e-05	0.00102808
ENSMAUG00000011036	Wdr45	0.322091	7.47172e-05	0.00102887
ENSMAUG00000016837	Clip1	-0.516905	7.51652e-05	0.00103371
ENSMAUG00000006624	Ccdc124	0.988671	7.54809e-05	0.0010354
ENSMAUG00000011613	Rab5b	-0.250996	7.54657e-05	0.0010354
ENSMAUG00000015321	Rgl3	0.617886	7.57522e-05	0.00103647
ENSMAUG00000021272	Strn3	-0.601665	7.57512e-05	0.00103647
ENSMAUG00000020473	Cpn1	0.353925	7.62186e-05	0.00104136
ENSMAUG00000012973	Slc25a30	-0.791411	7.63036e-05	0.00104136
ENSMAUG00000003047	Tmem171	3.94979	7.81087e-05	0.00106464
ENSMAUG00000020583	Ncbp1	-0.330517	7.85309e-05	0.00106904
ENSMAUG00000018685	LTO1	0.520191	7.92461e-05	0.00107741
ENSMAUG00000010036	Ndufs3	0.28328	7.96604e-05	0.00108167
ENSMAUG00000019994	Capza2	-0.513903	7.98016e-05	0.00108221
ENSMAUG00000000378	Clasrp	0.565324	8.04851e-05	0.00109011
ENSMAUG00000016513	Pon1	-0.271362	8.08873e-05	0.00109417
ENSMAUG00000013100	Fads1	-0.803937	8.14499e-05	0.00110039
ENSMAUG00000000325	Atp11b	-0.304421	8.20684e-05	0.00110736
ENSMAUG00000000343	Pds5b	-0.378625	8.31976e-05	0.00112118
ENSMAUG00000000869	Gphn	-0.413887	8.36645e-05	0.00112598
ENSMAUG00000013951	Itga9	-0.850632	8.38119e-05	0.00112598
ENSMAUG00000014175	Klb	-0.651071	8.38688e-05	0.00112598
ENSMAUG00000014723	Ihh	2.09018	8.47181e-05	0.00113596
ENSMAUG00000013185	Zfp358	0.43954	8.61979e-05	0.00115436
ENSMAUG00000010864	Cdc42bpa	-0.375966	8.83533e-05	0.00118175
ENSMAUG00000011894	Akr1b8	0.937541	8.91227e-05	0.00119056
ENSMAUG00000022011	Tspo	0.690378	8.95901e-05	0.00119531
ENSMAUG00000019705	Apoc4	0.456604	8.97817e-05	0.00119638
ENSMAUG00000015161	Dnm3	-1.03967	9.14166e-05	0.00121666
ENSMAUG00000015610	Scand1	1.6894	9.2352e-05	0.00122758
ENSMAUG00000015588	Dmxl1	-0.812221	9.34784e-05	0.00124102
ENSMAUG00000009080	Gabarapl1	0.445242	9.43838e-05	0.00125149
ENSMAUG00000020009	Pttg1	0.941107	9.45564e-05	0.00125223
ENSMAUG00000012795	Lmo4	0.584799	9.58493e-05	0.00126677
ENSMAUG00000018714	Mib2	0.471727	9.60085e-05	0.00126677
ENSMAUG00000010619	Rnf115	-0.482657	9.60058e-05	0.00126677
ENSMAUG00000008470	Tm9sf2	-0.198253	9.61544e-05	0.00126714
ENSMAUG00000020970	Snrnp70	0.37696	9.6494e-05	0.00127005
ENSMAUG00000019818	Klhl24	-0.658283	9.69021e-05	0.00127386
ENSMAUG00000020318	Ipo9	-0.376082	9.74008e-05	0.00127885
ENSMAUG00000011528	Slc11a1	0.633651	9.76247e-05	0.00128022
ENSMAUG00000013067	Kynu	-0.352755	9.77638e-05	0.00128048
ENSMAUG00000019472	Col4a3bp	-1.02725	9.82701e-05	0.00128554
ENSMAUG00000006912	Abat	-0.37088	9.87856e-05	0.00128914
ENSMAUG00000022036	Tspoap1	0.943089	9.86709e-05	0.00128914
ENSMAUG00000016862	Chmp1b	0.459526	9.93979e-05	0.00129419
ENSMAUG00000014591	Ttc37	-0.48341	9.94142e-05	0.00129419
ENSMAUG00000002543	Ccdc85b	1.85486	9.9776e-05	0.00129733
ENSMAUG00000001044	Tpo	-1.67054	0.00010024	0.00130179
ENSMAUG00000001822	Fuom	0.489625	0.000101352	0.00131416
ENSMAUG00000021434	Gdi2	-0.253426	0.000101438	0.00131416
ENSMAUG00000001430	Ptpn20	-0.651326	0.000101672	0.00131561
ENSMAUG00000021451	Ubr1	-0.796928	0.000101833	0.0013161
ENSMAUG00000018107	Cask	-0.687504	0.000102296	0.00131957
ENSMAUG00000003967	Rffl	-0.493103	0.000102347	0.00131957
ENSMAUG00000009587	Copa	-0.303568	0.000104749	0.00134891
ENSMAUG00000018050	Clasp2	-0.655129	0.000105182	0.00135286
ENSMAUG00000004979	Hipk1	-0.933551	0.000105892	0.00135914
ENSMAUG00000019875	Rprd2	-0.578283	0.000105923	0.00135914
ENSMAUG00000020079	Rpap1	0.506597	0.000106989	0.00137118
ENSMAUG00000011885	Syt9	-0.812737	0.000107272	0.00137316
ENSMAUG00000021894	Mrc2	0.514128	0.000107648	0.00137633
ENSMAUG00000012876	Trappc5	0.850094	0.000108444	0.00138485
ENSMAUG00000007375	Ezr	0.882707	0.000108853	0.00138837
ENSMAUG00000013546	Slc15a4	0.507159	0.000108978	0.00138837
ENSMAUG00000009284	Stxbp2	0.320182	0.000109607	0.00139473
ENSMAUG00000022236	Phf23	0.481843	0.000109758	0.00139499
ENSMAUG00000021327	Abcb10	-0.536884	0.000110516	0.00139832
ENSMAUG00000015311	Esrra	0.625673	0.000110307	0.00139832
ENSMAUG00000015115	Mrps7	0.326958	0.000110671	0.00139832
ENSMAUG00000021638	Plekhm3	-0.917396	0.000110166	0.00139832
ENSMAUG00000015284	Snx19	-0.319405	0.000110605	0.00139832
ENSMAUG00000018343	Eif4b	-0.419495	0.000110906	0.00139963
ENSMAUG00000001720	Use1	0.736064	0.00011126	0.00140246
ENSMAUG00000019607	Chchd1	0.381851	0.000112737	0.00141941
ENSMAUG00000020463	Mbtd1	-0.787691	0.000113287	0.00142465
ENSMAUG00000018586	Polr2f	0.434689	0.00011406	0.00143269
ENSMAUG00000012611	Slmap	-0.395958	0.000114528	0.0014369
ENSMAUG00000013900	Tjp1	-0.595722	0.000115353	0.00144555
ENSMAUG00000003802	Nedd4	-0.649873	0.000115501	0.00144572
ENSMAUG00000012033	Fcho2	-0.786812	0.000115641	0.00144578
ENSMAUG00000014079	Dennd11	-1.15989	0.000115817	0.0014463
ENSMAUG00000021874	Fdx1	0.363576	0.000116025	0.0014472
ENSMAUG00000009742	Cltc	-0.278933	0.000116726	0.00145426
ENSMAUG00000000270	Ankrd28	-0.698765	0.000117114	0.00145571
ENSMAUG00000011531	Etfdh	-0.266062	0.000117094	0.00145571
ENSMAUG00000000506	Dao	-0.412208	0.000117283	0.00145613
ENSMAUG00000014962	Ap5b1	0.662825	0.00011774	0.00146012
ENSMAUG00000004766	Ctdsp1	0.280775	0.0001185	0.00146784
ENSMAUG00000018372	Stim2	-0.503413	0.000119098	0.00147243
ENSMAUG00000009914	Wrnip1	0.417104	0.000119145	0.00147243
ENSMAUG00000021804	Lamtor4	0.543721	0.000119555	0.0014741
ENSMAUG00000003504	Nit1	0.210353	0.000119548	0.0014741
ENSMAUG00000017361	Gnptab	1.38404	0.000120032	0.00147828
ENSMAUG00000014779	Rab14	-0.503041	0.000120424	0.0014814
ENSMAUG00000011904	Abhd13	-0.40306	0.000121091	0.0014879
ENSMAUG00000013391	Adgrb2	1.15112	0.00012206	0.0014981
ENSMAUG00000018205	Marf1	-0.659122	0.000122816	0.00150221
ENSMAUG00000008166	Nudc	0.337613	0.000122598	0.00150221
ENSMAUG00000013618	Sf3b3	-0.343547	0.000122767	0.00150221
ENSMAUG00000018986	Pdgfra	-0.579222	0.000123865	0.00151332
ENSMAUG00000016665	Stk3	-0.470996	0.000124519	0.00151959
ENSMAUG00000009586	Mea1	0.292316	0.00012535	0.00152799
ENSMAUG00000018870	Xk	-1.2597	0.000126088	0.00153525
ENSMAUG00000017566	Rbm26	-0.383782	0.000127533	0.00155107
ENSMAUG00000013672	Elp3	-0.487261	0.00012915	0.00156542
ENSMAUG00000013769	Fundc2	0.508038	0.000129147	0.00156542
ENSMAUG00000008124	Rnf103	-0.40464	0.000128949	0.00156542
ENSMAUG00000018067	Entpd7	-0.819687	0.0001303	0.00157757
ENSMAUG00000010630	Itprid2	-0.523911	0.00013121	0.0015868
ENSMAUG00000014501	Rnf169	-0.669062	0.000132251	0.00159758
ENSMAUG00000017293	Tha1	0.741387	0.000132436	0.00159803
ENSMAUG00000018408	Dgka	-0.569865	0.00013316	0.00160315
ENSMAUG00000018667	Fam83h	0.760755	0.00013313	0.00160315
ENSMAUG00000014799	Park7	0.25914	0.000136113	0.00163687
ENSMAUG00000016179	Ythdc2	-0.693203	0.000139514	0.00167459
ENSMAUG00000002236	Znhit2	0.676451	0.000139562	0.00167459
ENSMAUG00000016018	Heatr5b	-0.42261	0.000143103	0.00171324
ENSMAUG00000020413	Hmg20b	0.582668	0.000142949	0.00171324
ENSMAUG00000001839	Parp10	0.442303	0.000143779	0.00171942
ENSMAUG00000000767	St3gal1	-0.467603	0.000144189	0.0017224
ENSMAUG00000011694	Tmem161a	0.425328	0.000146293	0.00174559
ENSMAUG00000015906	Mrps34	0.399802	0.00014959	0.00178295
ENSMAUG00000015809	Ctsf	-0.447302	0.000150152	0.00178766
ENSMAUG00000008093	Clstn1	-0.521473	0.000150419	0.00178885
ENSMAUG00000011386	Srrt	0.341112	0.0001507	0.0017902
ENSMAUG00000015363	Birc6	-0.298464	0.000151322	0.00179561
ENSMAUG00000008402	Nynrin	-0.913578	0.000152366	0.001806
ENSMAUG00000011493	Lima1	-0.682379	0.000154124	0.00182483
ENSMAUG00000015620	Fastk	0.327812	0.000154515	0.00182743
ENSMAUG00000011448	Picalm	-0.509633	0.000155331	0.00183506
ENSMAUG00000010876	Aatk	0.892518	0.000155674	0.00183703
ENSMAUG00000010727	Mtrex	-0.265614	0.00015584	0.00183703
ENSMAUG00000013849	Scyl2	-0.578619	0.000156228	0.00183958
ENSMAUG00000014855	Ercc1	0.695269	0.000158468	0.00186391
ENSMAUG00000015128	Midn	0.750217	0.00015868	0.00186436
ENSMAUG00000016891	Aldh6a1	-0.277855	0.000159087	0.0018671
ENSMAUG00000017755	Psmg4	0.598707	0.000159389	0.0018686
ENSMAUG00000005286	Myo6	-0.617166	0.000160308	0.00187732
ENSMAUG00000000903	Gi1	-1.09826	0.000162199	0.00189739
ENSMAUG00000015600	Abhd3	-0.561598	0.000164322	0.00191628
ENSMAUG00000021975	Akap8	0.326912	0.000164349	0.00191628
ENSMAUG00000018330	Tspyl1	-0.552218	0.000164138	0.00191628
ENSMAUG00000021768	Ncoa5	0.467989	0.000166138	0.00193503
ENSMAUG00000008358	Prkar2a	-0.456303	0.000167451	0.0019482
ENSMAUG00000009543	Mrpl54	0.599775	0.000168592	0.00195936
ENSMAUG00000013819	Cwf19l2	-0.76137	0.00016918	0.00196406
ENSMAUG00000010374	Ccnd3	0.389202	0.000170955	0.00198253
ENSMAUG00000021281	Pak2	-0.660494	0.000171364	0.00198512
ENSMAUG00000008623	Hibch	-0.330421	0.000172442	0.00199331
ENSMAUG00000000806	Zbtb41	-0.947773	0.000172372	0.00199331
ENSMAUG00000013959	Slc16a7	-0.288911	0.000173357	0.00200172
ENSMAUG00000017967	Asxl2	-0.881532	0.000176115	0.00202779
ENSMAUG00000018056	Kif13a	-0.483683	0.000176182	0.00202779
ENSMAUG00000005326	Snx13	-0.619085	0.000175864	0.00202779
ENSMAUG00000014851	Adamtsl4	0.697879	0.000177072	0.00203368
ENSMAUG00000014031	Csde1	-0.203289	0.000176995	0.00203368
ENSMAUG00000016534	Trpv4	0.437357	0.000178178	0.00204418
ENSMAUG00000004866	Ehhadh	-0.759418	0.000179971	0.00206256
ENSMAUG00000000411	Coq7	0.510555	0.000180918	0.00207037
ENSMAUG00000021329	p1l3	-0.642495	0.000181277	0.00207037
ENSMAUG00000021542	Slc39a3	0.923458	0.000181425	0.00207037
ENSMAUG00000016002	Tmem126a	0.353718	0.000181253	0.00207037
ENSMAUG00000006043	Babam1	0.357423	0.000182296	0.0020781
ENSMAUG00000011072	Abca6	-0.592747	0.000182739	0.00208093
ENSMAUG00000010063	Dhcr24	-0.449951	0.00018313	0.00208264
ENSMAUG00000019620	Ncor1	-0.520581	0.000183389	0.00208264
ENSMAUG00000014068	Zbtb22	0.736406	0.000183471	0.00208264
ENSMAUG00000021924	B3galt4	0.745753	0.000184493	0.00208982
ENSMAUG00000020006	Hras	0.320747	0.000184388	0.00208982
ENSMAUG00000019601	Dnlz	0.858464	0.000185107	0.00209456
ENSMAUG00000020925	Copb1	-0.274376	0.000185977	0.00209653
ENSMAUG00000010131	Cpox	-0.486518	0.000185829	0.00209653
ENSMAUG00000015436	Dld	-0.214094	0.000186063	0.00209653
ENSMAUG00000008948	Fam193b	0.363812	0.000185902	0.00209653
ENSMAUG00000019659	Dazap2	-0.289623	0.000186714	0.00210166
ENSMAUG00000014872	Nfkbib	0.524472	0.000188447	0.00211451
ENSMAUG00000020690	Pgpep1	0.750079	0.000188256	0.00211451
ENSMAUG00000015939	Usf3	-0.975499	0.00018814	0.00211451
ENSMAUG00000013652	Pnpt1	-0.347532	0.000188762	0.00211583
ENSMAUG00000021695	Srprb	0.307293	0.000190343	0.00213132
ENSMAUG00000000606	Klc4	0.320084	0.000191126	0.00213589
ENSMAUG00000009020	Myo1c	0.326277	0.000191237	0.00213589
ENSMAUG00000017966	Sec16a	-0.298023	0.000191348	0.00213589
ENSMAUG00000021607	Prdx4	0.258592	0.000192175	0.00214289
ENSMAUG00000020380	Bclaf1	-0.348378	0.000192398	0.00214315
ENSMAUG00000012519	Tnks1bp1	0.446201	0.000193183	0.00214966
ENSMAUG00000018484	Phactr4	-0.686238	0.00019452	0.00216229
ENSMAUG00000015037	Agxt2	-0.258523	0.000195338	0.00216766
ENSMAUG00000020758	Gtf3c6	0.324471	0.000195406	0.00216766
ENSMAUG00000019160	Mrps18b	0.409918	0.000196175	0.00217169
ENSMAUG00000001548	Sap30l	-0.226944	0.000195977	0.00217169
ENSMAUG00000001000	Chd7	-0.535753	0.000197751	0.00218688
ENSMAUG00000000736	Cfl2	0.301547	0.000198131	0.00218883
ENSMAUG00000009474	Prox1	-0.667473	0.00019893	0.00219539
ENSMAUG00000017651	Sdad1	-0.625396	0.000200226	0.00220743
ENSMAUG00000009454	Ccdc50	-0.74087	0.000201988	0.00221773
ENSMAUG00000014713	Mpc2	0.253669	0.000201902	0.00221773
ENSMAUG00000009899	Spint2	0.359148	0.00020152	0.00221773
ENSMAUG00000020346	Ttbk2	-0.937923	0.000201747	0.00221773
ENSMAUG00000008351	Dohh	0.836638	0.000202387	0.00221984
ENSMAUG00000005361	Gemin5	-0.561024	0.000203085	0.00222522
ENSMAUG00000018290	Unc93b1	0.479502	0.000203953	0.00223245
ENSMAUG00000022258	Smad3	-0.791991	0.000204834	0.00223981
ENSMAUG00000009769	Dennd5b	-0.590881	0.000205282	0.00224015
ENSMAUG00000019859	Tsr3	0.353427	0.000205217	0.00224015
ENSMAUG00000021381	Serpi5	-1.12866	0.000207907	0.00226648
ENSMAUG00000015350	Mrpl40	0.33166	0.00021033	0.00229057
ENSMAUG00000010715	Tmem219	0.374524	0.000210797	0.00229332
ENSMAUG00000006702	Sars2	0.507308	0.000211564	0.00229934
ENSMAUG00000006292	Mgll	-0.526138	0.000213493	0.00231327
ENSMAUG00000015830	Rex1bd	0.765792	0.000213359	0.00231327
ENSMAUG00000000720	Zfp654	-0.704701	0.000213142	0.00231327
ENSMAUG00000016301	Cldn14	1.13969	0.000213974	0.00231615
ENSMAUG00000009937	Tmem229b	1.17421	0.000214668	0.00232131
ENSMAUG00000010853	Chd6	-0.60027	0.000215095	0.00232359
ENSMAUG00000014590	Tm9sf4	-0.463817	0.000217932	0.00235186
ENSMAUG00000000475	Otud4	-0.301261	0.000218751	0.00235834
ENSMAUG00000017242	Fktn	-0.39434	0.000219049	0.00235917
ENSMAUG00000003525	Hspa13	-0.644961	0.000221343	0.00238149
ENSMAUG00000010466	Zbtb40	-0.653424	0.000222884	0.00239566
ENSMAUG00000020395	H2-Ab1	0.57932	0.000224623	0.00240953
ENSMAUG00000000028	ND4	0.267355	0.000224471	0.00240953
ENSMAUG00000001058	Eif5	-0.221705	0.000225481	0.002412
ENSMAUG00000006785	Esr1	-0.78613	0.000225753	0.002412
ENSMAUG00000008247	Fam171a1	-0.491497	0.000225088	0.002412
ENSMAUG00000014662	Man1b1	-0.447533	0.000225599	0.002412
ENSMAUG00000017372	Psap	0.283017	0.000226148	0.00241382
ENSMAUG00000013057	Gpn2	0.440631	0.000227061	0.00241898
ENSMAUG00000010181	Hykk	-0.767305	0.000227308	0.00241898
ENSMAUG00000011000	Stx8	0.373166	0.000227255	0.00241898
ENSMAUG00000021710	Acot11	-0.720821	0.000228298	0.00242711
ENSMAUG00000011651	Rad54l2	-0.909364	0.00022971	0.0024397
ENSMAUG00000009976	Ubr2	-0.491908	0.000230121	0.00244165
ENSMAUG00000013197	Agap1	-0.864954	0.000230663	0.00244498
ENSMAUG00000010020	Ddit4	0.913248	0.000232676	0.00246388
ENSMAUG00000014592	Trim33	-0.761369	0.00023412	0.00247673
ENSMAUG00000001085	Mtdh	-0.193647	0.00023616	0.00249585
ENSMAUG00000011395	Akr1d1	-0.564299	0.000236592	0.00249796
ENSMAUG00000018770	Gtf3c3	-0.508944	0.000240005	0.0025315
ENSMAUG00000017473	Slc2a9	-0.494988	0.000244886	0.00258044
ENSMAUG00000015035	Cyp2u1	-0.532429	0.000246235	0.00259212
ENSMAUG00000011112	Ranbp9	-0.369114	0.000246478	0.00259213
ENSMAUG00000008793	Isy1	0.331337	0.000248237	0.00260778
ENSMAUG00000020387	Kp3	-0.609918	0.000248453	0.00260778
ENSMAUG00000009959	Zscan29	-0.534435	0.000248962	0.00261058
ENSMAUG00000009845	Camkmt	-0.774074	0.000249938	0.00261823
ENSMAUG00000006075	Ccn1	1.26291	0.000250181	0.00261823
ENSMAUG00000020063	Cdk12	-0.562776	0.000250648	0.00261933
ENSMAUG00000013006	Smdt1	0.32469	0.000250774	0.00261933
ENSMAUG00000011156	Alpk3	1.33083	0.000251598	0.00262538
ENSMAUG00000008158	Crem	-0.446814	0.000252192	0.00262903
ENSMAUG00000013523	Ndufb9	0.299954	0.000252502	0.0026297
ENSMAUG00000022122	Rnf149	-0.461577	0.00025491	0.0026522
ENSMAUG00000019589	Tnfrsf21	-0.494524	0.000255334	0.00265404
ENSMAUG00000020295	Zfp846	0.801559	0.000256622	0.00266485
ENSMAUG00000019481	Gpr155	-0.805341	0.000257021	0.00266641
ENSMAUG00000017482	Rab4b	0.589487	0.000258735	0.0026816
ENSMAUG00000012616	Eif3a	-0.319132	0.00026065	0.00269623
ENSMAUG00000018921	Vasp	0.551825	0.00026053	0.00269623
ENSMAUG00000014952	Mtr	-0.767756	0.000261305	0.0027004
ENSMAUG00000013885	Rusc2	0.49545	0.000261634	0.0027012
ENSMAUG00000013669	Aff4	-0.677505	0.000263147	0.0027142
ENSMAUG00000016773	Akd1	-0.496488	0.000264649	0.00272708
ENSMAUG00000008227	Fahd1	0.377994	0.000267409	0.00274074
ENSMAUG00000019394	Fes	0.767019	0.000266822	0.00274074
ENSMAUG00000014240	Hgfac	0.482122	0.00026741	0.00274074
ENSMAUG00000011479	Nr1i2	0.394	0.000267488	0.00274074
ENSMAUG00000019407	Rbpms2	-0.518581	0.000266834	0.00274074
ENSMAUG00000008902	Xpr1	-0.565	0.000267508	0.00274074
ENSMAUG00000010209	Uqcrc1	0.276424	0.000271149	0.0027754
ENSMAUG00000021653	Djc16	-0.605916	0.00027237	0.00278523
ENSMAUG00000012351	Zmym4	-0.428887	0.000273571	0.00279486
ENSMAUG00000000897	Thap12	-0.254445	0.000274357	0.00279755
ENSMAUG00000002857	Wipf2	-0.551424	0.000274114	0.00279755
ENSMAUG00000019878	Clta	0.239613	0.000275013	0.00280096
ENSMAUG00000015713	Rab13	0.331149	0.000275214	0.00280096
ENSMAUG00000020828	Bola1	0.82955	0.000276091	0.00280723
ENSMAUG00000015498	Usp38	-0.408178	0.00027889	0.002833
ENSMAUG00000022128	Cmc1	0.413613	0.00027972	0.00283874
ENSMAUG00000001259	Cebpzos	0.433825	0.000281314	0.00285222
ENSMAUG00000000461	Kmo	-0.301044	0.00028188	0.00285526
ENSMAUG00000014119	Tcirg1	0.392955	0.000284001	0.00287404
ENSMAUG00000022199	Arhgap8	0.809088	0.000285719	0.00288869
ENSMAUG00000013396	Fkbp2	0.308989	0.000286613	0.002895
ENSMAUG00000013330	Eml6	-0.803871	0.000291365	0.00293472
ENSMAUG00000012743	Ocel1	0.677114	0.00029126	0.00293472
ENSMAUG00000011043	Vps13a	-1.12095	0.000291161	0.00293472
ENSMAUG00000021478	Patj	-0.504618	0.000293987	0.00295834
ENSMAUG00000000589	Cib1	0.400073	0.00029737	0.0029887
ENSMAUG00000013009	Myo1d	-0.801021	0.00029756	0.0029887
ENSMAUG00000019926	Pon2	-0.215262	0.000300414	0.00301454
ENSMAUG00000002162	Cirbp	0.46522	0.000301182	0.00301942
ENSMAUG00000019263	Stox2	-0.565436	0.000302033	0.00302513
ENSMAUG00000014419	Olfml2a	0.611275	0.000309838	0.00310041
ENSMAUG00000008584	Pla2g15	0.83888	0.000310286	0.00310199
ENSMAUG00000003688	Dnph1	0.55275	0.000311052	0.00310676
ENSMAUG00000007859	Apba3	0.828074	0.000311609	0.00310942
ENSMAUG00000017121	Mbtps2	-0.648971	0.000312167	0.00311209
ENSMAUG00000014384	Men1	0.270189	0.000317583	0.00316315
ENSMAUG00000021298	Mcu	-0.56269	0.000318538	0.00316735
ENSMAUG00000010218	Tbc1d32	-0.897191	0.000318595	0.00316735
ENSMAUG00000019259	Myl6	0.325083	0.000320385	0.00318219
ENSMAUG00000010380	Camsap3	0.404547	0.000320837	0.00318258
ENSMAUG00000017034	Zbtb11	-0.524375	0.000321018	0.00318258
ENSMAUG00000008849	Pik3c3	-0.2832	0.000321803	0.00318742
ENSMAUG00000005008	Atp6v1d	0.263177	0.000322956	0.00319589
ENSMAUG00000020033	Tbc1d24	0.398934	0.000325914	0.00322219
ENSMAUG00000017950	Cfl1	0.302497	0.000326353	0.00322356
ENSMAUG00000011619	Psmd9	0.407127	0.000327123	0.0032282
ENSMAUG00000019979	Lmnb2	0.716138	0.000327931	0.00323036
ENSMAUG00000020662	Nrp2	-0.439741	0.000327945	0.00323036
ENSMAUG00000000512	Mia2	-0.292411	0.00032955	0.00324319
ENSMAUG00000016703	Crkl	-0.57008	0.000331513	0.00325441
ENSMAUG00000010279	Imp3	0.610757	0.000331206	0.00325441
ENSMAUG00000014353	Lmtk2	-0.767816	0.000331599	0.00325441
ENSMAUG00000019434	Mycbp2	-0.587667	0.000333254	0.00326766
ENSMAUG00000010922	F7	0.313366	0.000334034	0.00327231
ENSMAUG00000016842	Itpr1	-0.567267	0.000335154	0.00328029
ENSMAUG00000007558	B230219D22Rik	-0.855483	0.000336056	0.00328612
ENSMAUG00000021454	Cotl1	0.601545	0.000336775	0.00329016
ENSMAUG00000006669	Angptl3	0.335646	0.000337453	0.00329378
ENSMAUG00000013388	Fbxl20	-0.369993	0.000339148	0.00330731
ENSMAUG00000012447	Cln3	0.366914	0.000341526	0.00332748
ENSMAUG00000015827	Chd8	-0.287116	0.000344776	0.00335305
ENSMAUG00000014993	P2ry2	0.477129	0.00034451	0.00335305
ENSMAUG00000002833	Icam4	0.549517	0.000346516	0.00336692
ENSMAUG00000013238	Tmed5	-0.842834	0.000348381	0.00338198
ENSMAUG00000011591	Chml	-1.03101	0.000352454	0.00341533
ENSMAUG00000012271	Fxyd1	0.335166	0.00035231	0.00341533
ENSMAUG00000011795	Ppp1r16a	0.576682	0.000352808	0.00341567
ENSMAUG00000010879	Npepl1	0.349286	0.000358098	0.00346377
ENSMAUG00000015883	Ctbs	-0.291664	0.000358634	0.00346582
ENSMAUG00000012203	Arfgef2	-0.312793	0.000360297	0.00347252
ENSMAUG00000007294	Mrpl18	0.303169	0.000359868	0.00347252
ENSMAUG00000021001	Tbcel	-0.724558	0.000360024	0.00347252
ENSMAUG00000015040	St6gal1	-0.304724	0.000361674	0.00348265
ENSMAUG00000020102	Gadd45g	1.40589	0.000362699	0.00348315
ENSMAUG00000011509	Ptprj	-0.337637	0.000362404	0.00348315
ENSMAUG00000009774	Trpc4ap	-0.295489	0.000362085	0.00348315
ENSMAUG00000011713	Sec62	-0.23424	0.000364609	0.00349836
ENSMAUG00000021554	Fam110a	0.632848	0.000365922	0.00350781
ENSMAUG00000001069	Fam20b	-0.275657	0.000366449	0.00350973
ENSMAUG00000001197	Cilk1	-0.482105	0.000367786	0.0035194
ENSMAUG00000009452	Apoo	0.349108	0.000373472	0.00357062
ENSMAUG00000018312	Clint1	-0.284851	0.000374422	0.00357651
ENSMAUG00000016635	Ech1	0.370504	0.000374829	0.00357721
ENSMAUG00000003637	Mtmr1	-0.660586	0.000376784	0.00359268
ENSMAUG00000005751	Galk2	0.366576	0.000377639	0.0035957
ENSMAUG00000004842	Prkaca	-0.331699	0.000377772	0.0035957
ENSMAUG00000020874	Klhl21	0.541337	0.000379289	0.00360695
ENSMAUG00000012650	Tfcp2l1	-1.52841	0.000381895	0.00362851
ENSMAUG00000020818	Prkci	-0.864777	0.000383121	0.00363693
ENSMAUG00000015578	a80	0.446376	0.000385368	0.00365503
ENSMAUG00000003013	Slfn1	0.55142	0.000387014	0.00366417
ENSMAUG00000021021	Vps9d1	0.270603	0.00038691	0.00366417
ENSMAUG00000002471	Ccny	-0.324091	0.000387805	0.00366842
ENSMAUG00000010473	Sgms2	-0.559319	0.000388812	0.0036747
ENSMAUG00000000836	Fam98a	-0.348554	0.000390671	0.00368902
ENSMAUG00000012515	Cldn12	-0.352135	0.000391428	0.00369292
ENSMAUG00000021758	Calu	-0.486107	0.000394795	0.00372142
ENSMAUG00000014492	Stard3nl	0.41271	0.000396034	0.00372982
ENSMAUG00000008267	Mrpl38	0.356635	0.00039759	0.00374118
ENSMAUG00000022179	Rras	0.677579	0.000400709	0.00376723
ENSMAUG00000018812	Dip2c	-0.776434	0.000401997	0.00377602
ENSMAUG00000013753	Lancl1	-0.427638	0.000402376	0.00377628
ENSMAUG00000008994	Chkb	0.489158	0.000403989	0.00378811
ENSMAUG00000014431	Arl2	0.444792	0.000405317	0.0037972
ENSMAUG00000018098	Slc7a2	-1.03312	0.000405667	0.0037972
ENSMAUG00000002006	Mrpl12	0.390349	0.000407891	0.00381469
ENSMAUG00000018413	B3galt1	-0.976443	0.000409464	0.00382606
ENSMAUG00000007886	Vsig1	-1.17537	0.000412146	0.00384777
ENSMAUG00000019815	Jpt1	0.526853	0.000414636	0.00386193
ENSMAUG00000020487	Net1	-0.466444	0.000414488	0.00386193
ENSMAUG00000011399	Scfd2	-0.385696	0.000414743	0.00386193
ENSMAUG00000003818	Cc2d1a	0.445123	0.000416034	0.00386852
ENSMAUG00000015413	Usp34	-0.356942	0.000416172	0.00386852
ENSMAUG00000014827	Mfge8	0.831026	0.000422516	0.0039241
ENSMAUG00000016274	Sart1	0.289336	0.000423372	0.00392864
ENSMAUG00000013815	Ubn2	-1.03885	0.000424995	0.00394029
ENSMAUG00000008335	Ercc6	-0.453268	0.000427357	0.00395877
ENSMAUG00000012011	Secisbp2l	-0.794322	0.000429814	0.0039781
ENSMAUG00000011017	Zfp566	-0.660205	0.000432173	0.00399648
ENSMAUG00000004067	Them7	-0.411915	0.000433765	0.00400775
ENSMAUG00000010524	Fbxo11	-0.667041	0.000435096	0.00401314
ENSMAUG00000021265	Nek8	0.553542	0.000434864	0.00401314
ENSMAUG00000015204	Lypla2	0.44478	0.000436639	0.00402391
ENSMAUG00000007609	Trim25	-0.651459	0.000437084	0.00402455
ENSMAUG00000009379	Tceanc	-2.23191	0.000442395	0.00406996
ENSMAUG00000017387	Zfp276	0.449608	0.00044316	0.0040735
ENSMAUG00000018304	Ascc3	-0.354901	0.000444589	0.00408178
ENSMAUG00000013507	Samd8	-0.487725	0.000444822	0.00408178
ENSMAUG00000020833	Tnfrsf12a	0.860414	0.000446034	0.0040894
ENSMAUG00000021970	Cux2	1.66956	0.000447867	0.0041025
ENSMAUG00000008283	Sf3b5	0.810447	0.000448227	0.0041025
ENSMAUG00000012617	Nop53	0.454626	0.000450719	0.0041218
ENSMAUG00000003917	Hint1	0.255388	0.000451544	0.00412582
ENSMAUG00000014773	Irx2	-1.29336	0.000456194	0.00416227
ENSMAUG00000000006	ND1	0.236076	0.000456309	0.00416227
ENSMAUG00000000085	Mcm6	0.6899	0.00045708	0.00416576
ENSMAUG00000021012	Ccdc107	0.398983	0.000465843	0.00424202
ENSMAUG00000015878	Cul7	0.420701	0.000466815	0.00424726
ENSMAUG00000011252	Smox	0.638341	0.000469101	0.00426083
ENSMAUG00000017166	Snx24	-0.522323	0.000469095	0.00426083
ENSMAUG00000007632	Nfib	-0.830323	0.000473376	0.00429603
ENSMAUG00000018478	Ccdc25	-0.526658	0.000478425	0.00433678
ENSMAUG00000011553	Psenen	0.260424	0.000478675	0.00433678
ENSMAUG00000018279	Med1	-0.587726	0.00048045	0.00434919
ENSMAUG00000015109	Cox8a	0.301046	0.000481865	0.00435832
ENSMAUG00000018403	Gps2	0.295155	0.000482343	0.00435897
ENSMAUG00000012148	Lrsam1	0.377939	0.000487207	0.00439922
ENSMAUG00000009069	Crocc	0.725089	0.000488281	0.00440521
ENSMAUG00000019002	Ier3	0.972019	0.000492465	0.0044355
ENSMAUG00000001001	Polr2i	0.532326	0.000492271	0.0044355
ENSMAUG00000009057	Mark3	-0.243254	0.000494098	0.00444647
ENSMAUG00000015509	Rfc1	-0.396798	0.000501084	0.00450556
ENSMAUG00000007880	Tmco4	0.631846	0.000502312	0.00451282
ENSMAUG00000014418	Josd2	0.829565	0.00050533	0.00452921
ENSMAUG00000009363	Lrwd1	0.403996	0.000504838	0.00452921
ENSMAUG00000020935	Mfsd5	0.335513	0.000505404	0.00452921
ENSMAUG00000017636	Ccnd1	1.05512	0.00050772	0.00454617
ENSMAUG00000007318	Pym1	0.37845	0.000509296	0.00455648
ENSMAUG00000016276	Cuta	0.450487	0.000511494	0.00456472
ENSMAUG00000018235	Fads6	0.675303	0.00051083	0.00456472
ENSMAUG00000008899	Wdfy3	-0.646544	0.000511434	0.00456472
ENSMAUG00000000927	Tpk1	-0.702399	0.000512598	0.00457077
ENSMAUG00000012468	Id2	0.708838	0.000514359	0.00458266
ENSMAUG00000009087	Dpy19l4	-0.43458	0.000515455	0.00458696
ENSMAUG00000001690	Snrnp35	0.489229	0.000515697	0.00458696
ENSMAUG00000005395	Sfmbt1	-0.456403	0.000517089	0.00459554
ENSMAUG00000017251	Nsmce2	0.447571	0.000523939	0.00465069
ENSMAUG00000013422	Plin3	1.4873	0.000524161	0.00465069
ENSMAUG00000022282	Trmu	0.338255	0.000526048	0.00466357
ENSMAUG00000016583	Rfx7	-0.465431	0.000526862	0.00466692
ENSMAUG00000020130	Sigirr	0.562895	0.000528807	0.00468029
ENSMAUG00000000300	Snx27	-0.260009	0.000533308	0.00471623
ENSMAUG00000000166	Cpsf3	0.345674	0.000535263	0.00472962
ENSMAUG00000001488	Lmf2	0.482544	0.000537624	0.00474658
ENSMAUG00000019073	Psmd11	-0.297746	0.000540716	0.00476995
ENSMAUG00000000160	Inmt	1.02152	0.00054401	0.00479506
ENSMAUG00000017305	Tanc2	-1.38862	0.000546869	0.00481248
ENSMAUG00000019989	Ugt2b1	-0.496454	0.000546882	0.00481248
ENSMAUG00000016213	Sem1	0.361595	0.000548851	0.00482584
ENSMAUG00000005964	Nr3c2	-0.869977	0.000549754	0.00482982
ENSMAUG00000019505	Ap2s1	0.40715	0.000550932	0.00483225
ENSMAUG00000014533	Trpc6	0.698688	0.000550883	0.00483225
ENSMAUG00000019438	Tfap4	0.746223	0.000552064	0.00483823
ENSMAUG00000020995	Srd5a1	-0.711149	0.000554055	0.00485152
ENSMAUG00000016110	Ubd	0.720316	0.000554485	0.00485152
ENSMAUG00000013887	Arhgef1	0.506696	0.000555641	0.00485291
ENSMAUG00000013373	Coq2	-0.576254	0.000555347	0.00485291
ENSMAUG00000019484	Smg7	-0.397678	0.000556001	0.00485291
ENSMAUG00000000351	Lipg	-1.66927	0.000558203	0.00486816
ENSMAUG00000021565	Mto1	-0.433735	0.000562032	0.00489758
ENSMAUG00000012039	Senp6	-0.341391	0.000566791	0.00493504
ENSMAUG00000007803	Acss2	-0.662882	0.00057051	0.00495936
ENSMAUG00000018105	Tpcn2	0.432821	0.000570122	0.00495936
ENSMAUG00000014795	Dlgap4	0.387623	0.000571994	0.00496422
ENSMAUG00000009401	Klk13	-1.24845	0.000571959	0.00496422
ENSMAUG00000000800	Alkbh7	0.6533	0.000572908	0.00496813
ENSMAUG00000016250	Mettl24	0.916896	0.000573568	0.00496985
ENSMAUG00000014297	Arg1	-0.506873	0.000575728	0.00498453
ENSMAUG00000019615	Uggt1	-0.47192	0.000576508	0.00498725
ENSMAUG00000013201	Ralgapa1	-0.671257	0.00058258	0.00503573
ENSMAUG00000009187	Mmachc	-0.361039	0.000583564	0.00504017
ENSMAUG00000011739	Hspbp1	0.907696	0.000586175	0.00505865
ENSMAUG00000017700	Nfe2l2	0.448622	0.000586985	0.00506157
ENSMAUG00000003914	Csnk1e	0.378376	0.000589763	0.00508143
ENSMAUG00000020526	Cystm1	0.392627	0.000592603	0.00510181
ENSMAUG00000001385	Larp1	-0.354192	0.000594907	0.00511753
ENSMAUG00000014052	Slc35a3	-0.600616	0.000600842	0.00516445
ENSMAUG00000011303	Ptprg	-0.713262	0.000602846	0.00517753
ENSMAUG00000000785	Pias1	-0.531629	0.000603961	0.00518295
ENSMAUG00000014556	Ndufaf3	0.387176	0.00060539	0.00519106
ENSMAUG00000000096	Ptprd	-0.791089	0.000605908	0.00519135
ENSMAUG00000013401	Morf4l1	-0.228143	0.000610334	0.0052251
ENSMAUG00000018600	Myl12a	0.235809	0.000611982	0.00523503
ENSMAUG00000020898	Znhit6	0.434195	0.00061809	0.00528307
ENSMAUG00000004125	Gorasp1	0.373593	0.000619339	0.00528532
ENSMAUG00000019111	Ulk2	-0.511985	0.000619173	0.00528532
ENSMAUG00000011896	Ung	-0.368767	0.000622851	0.00531107
ENSMAUG00000014012	Tpt1	0.262681	0.000626578	0.0053386
ENSMAUG00000013627	Nr4a1	1.39719	0.000631987	0.00538041
ENSMAUG00000013110	Gsr	-0.236543	0.000633672	0.00539048
ENSMAUG00000013489	Rpl24	0.231807	0.000639943	0.00543951
ENSMAUG00000020703	Scrn3	-0.975511	0.000641249	0.0054463
ENSMAUG00000019533	Ppif	0.30898	0.000643088	0.0054576
ENSMAUG00000011466	Dse1l3	0.442644	0.00064531	0.00546349
ENSMAUG00000013551	Hddc3	0.246989	0.000645071	0.00546349
ENSMAUG00000018613	Skiv2l	0.58635	0.00064468	0.00546349
ENSMAUG00000014949	Aspdh	0.356243	0.000649888	0.00548576
ENSMAUG00000018349	Cdkn1b	0.327857	0.000649986	0.00548576
ENSMAUG00000017490	Pih1d1	0.288096	0.000649594	0.00548576
ENSMAUG00000011506	Rrn3	-0.341382	0.000649678	0.00548576
ENSMAUG00000019714	E2f3	-1.11929	0.000651249	0.00548704
ENSMAUG00000009198	Prr14	0.347924	0.000651479	0.00548704
ENSMAUG00000020912	Ptpn23	0.529455	0.000651672	0.00548704
ENSMAUG00000008707	Ndufv2	0.241786	0.000655542	0.00551529
ENSMAUG00000018693	Mrpl23	0.294755	0.000657978	0.00553145
ENSMAUG00000019788	Pdcd2	0.290882	0.000658495	0.00553146
ENSMAUG00000001542	Prrg3	-0.917362	0.000662343	0.00555943
ENSMAUG00000009188	Farsa	0.307192	0.000665639	0.00558273
ENSMAUG00000017455	Utp23	0.60492	0.000666344	0.00558428
ENSMAUG00000011753	Atxn2l	0.325277	0.00066818	0.00559529
ENSMAUG00000001706	Cyp2e1	-0.230635	0.000671481	0.00561855
ENSMAUG00000009777	Heatr5a	-0.776554	0.000674308	0.00563342
ENSMAUG00000020719	Tbc1d10a	0.390395	0.000673953	0.00563342
ENSMAUG00000018995	Fyco1	-0.528699	0.000675943	0.00563391
ENSMAUG00000000664	Ptbp3	-0.91344	0.000675244	0.00563391
ENSMAUG00000010994	Smyd2	-0.43595	0.000675831	0.00563391
ENSMAUG00000002634	Tprn	0.753859	0.00067659	0.00563492
ENSMAUG00000021192	Csnk2b	0.295836	0.000678188	0.00564385
ENSMAUG00000012059	Patl1	-0.441223	0.000681265	0.00566506
ENSMAUG00000009464	Acap2	-0.71211	0.0006831	0.00567444
ENSMAUG00000008148	Zfp563	-0.638204	0.000683451	0.00567444
ENSMAUG00000014832	Dis3	-0.396465	0.000684464	0.00567846
ENSMAUG00000008520	Ldhb	0.290763	0.000686756	0.00568954
ENSMAUG00000000671	Pik3cg	-1.0094	0.000686861	0.00568954
ENSMAUG00000017892	Shfl	0.439656	0.000689719	0.00570881
ENSMAUG00000020725	Washc2	0.308732	0.000691689	0.0057207
ENSMAUG00000015146	Usp25	-0.407105	0.00069734	0.00576299
ENSMAUG00000012486	Socs4	-0.936941	0.000702375	0.00580014
ENSMAUG00000013175	Slc25a37	-0.491201	0.00071349	0.00588429
ENSMAUG00000014763	Zfp408	0.479815	0.000713663	0.00588429
ENSMAUG00000010760	Gnb2	0.344127	0.00071451	0.00588675
ENSMAUG00000000311	Pum2	-0.256625	0.000718342	0.00591378
ENSMAUG00000020840	Zfp326	-0.426488	0.000721927	0.00593873
ENSMAUG00000001558	Spop	-0.43434	0.000723164	0.00594435
ENSMAUG00000011153	Ddx21	-0.418311	0.000723914	0.00594596
ENSMAUG00000006359	Cstf2t	-0.276434	0.000726769	0.00596484
ENSMAUG00000008685	Wdr11	-0.328872	0.000727574	0.00596688
ENSMAUG00000013114	Rai14	-0.631727	0.000731062	0.00599091
ENSMAUG00000015589	Rpl11	0.254537	0.000733476	0.00600282
ENSMAUG00000011692	Spns1	0.479227	0.000733634	0.00600282
ENSMAUG00000010074	Mblac1	0.849775	0.000736286	0.00601993
ENSMAUG00000000097	Gas2	-0.329193	0.000740469	0.00604951
ENSMAUG00000007468	Wdr5b	1.37307	0.000742165	0.00605875
ENSMAUG00000016176	Bmpr1a	-0.499996	0.00074289	0.00606006
ENSMAUG00000012935	Mis12	-0.655058	0.000746619	0.00608585
ENSMAUG00000010419	Exosc5	0.730918	0.000750271	0.00611097
ENSMAUG00000020476	Ddx17	-0.952833	0.000752878	0.00612756
ENSMAUG00000003298	Fam102b	0.672177	0.000754574	0.0061367
ENSMAUG00000015116	Flot1	0.435822	0.000756863	0.00615066
ENSMAUG00000001180	Sparcl1	-1.75118	0.00075765	0.00615239
ENSMAUG00000009995	Inf2	0.532205	0.000759247	0.0061607
ENSMAUG00000001270	Mmp13	1.16561	0.000761895	0.00617751
ENSMAUG00000009947	Mios	-0.325941	0.000763051	0.00618221
ENSMAUG00000002011	Selenof	-0.263585	0.000766795	0.00620786
ENSMAUG00000004350	Dcaf5	-0.355534	0.000768512	0.00621706
ENSMAUG00000004112	Slc30a7	-0.680409	0.000770189	0.00622594
ENSMAUG00000000035	CYTB	0.221225	0.000771755	0.00622852
ENSMAUG00000016325	Tc2n	0.573808	0.000772251	0.00622852
ENSMAUG00000000911	Wdr46	0.465533	0.000771275	0.00622852
ENSMAUG00000011881	Mob1b	-0.554704	0.000777038	0.00626243
ENSMAUG00000013981	Coa5	-0.575586	0.000778653	0.00627073
ENSMAUG00000020347	Pak4	0.689869	0.000780673	0.00628228
ENSMAUG00000010743	Nenf	0.479834	0.000781688	0.00628573
ENSMAUG00000010417	Add1	-0.307103	0.000783637	0.00629267
ENSMAUG00000011232	Hck	0.669577	0.000783724	0.00629267
ENSMAUG00000015446	Chmp2a	0.306671	0.000787551	0.00629715
ENSMAUG00000006731	Dph3	0.328503	0.000788073	0.00629715
ENSMAUG00000011391	Emilin1	0.595848	0.000786475	0.00629715
ENSMAUG00000017071	Kmt5c	0.627977	0.000788099	0.00629715
ENSMAUG00000001713	Mgst1	-0.243742	0.000785535	0.00629715
ENSMAUG00000010002	Ntmt1	0.476826	0.000788391	0.00629715
ENSMAUG00000010815	Vpreb3	1.91684	0.00078544	0.00629715
ENSMAUG00000017365	Cbfb	-0.840166	0.000791185	0.0063067
ENSMAUG00000007372	Clk3	0.281404	0.000790998	0.0063067
ENSMAUG00000019992	Efcab14	-0.233303	0.000792526	0.0063067
ENSMAUG00000006622	Mrps11	0.374137	0.000791995	0.0063067
ENSMAUG00000009056	Trappc11	-0.237057	0.000791637	0.0063067
ENSMAUG00000011092	Map11	0.481486	0.000793385	0.00630886
ENSMAUG00000015348	Pwwp3a	0.566309	0.000799635	0.00634914
ENSMAUG00000021161	Ssr2	0.31475	0.000799511	0.00634914
ENSMAUG00000010307	Epm2aip1	-0.959087	0.000803749	0.00637709
ENSMAUG00000013962	B3galnt2	-0.555605	0.000805892	0.00638926
ENSMAUG00000020908	Gigyf2	-0.231505	0.000806475	0.00638926
ENSMAUG00000022120	Csnk2a1	-0.42512	0.000816807	0.00646634
ENSMAUG00000012666	Sumf2	0.583541	0.000819491	0.0064828
ENSMAUG00000018430	Paip2b	-0.277839	0.000823558	0.00651017
ENSMAUG00000011926	Slc35d1	-0.284714	0.000825485	0.0065206
ENSMAUG00000008503	Pbxip1	0.378132	0.00082814	0.00653195
ENSMAUG00000019693	Thap7	0.544732	0.000827966	0.00653195
ENSMAUG00000012961	Tmem223	0.278524	0.00083588	0.00658332
ENSMAUG00000018975	Zmpste24	-0.227372	0.000835573	0.00658332
ENSMAUG00000002163	Proc	0.369816	0.000839256	0.00660506
ENSMAUG00000008391	Sphk2	0.625314	0.000842173	0.00662316
ENSMAUG00000015141	Dynlt3	0.330003	0.000847499	0.00666016
ENSMAUG00000014118	Abca15	-2.79718	0.000848484	0.00666302
ENSMAUG00000009192	Hspa4	-0.24191	0.000852405	0.00668891
ENSMAUG00000010186	Cebpd	1.49299	0.000854575	0.00670104
ENSMAUG00000019206	Ccm2	0.379633	0.000855434	0.00670288
ENSMAUG00000015255	Slc39a7	0.652895	0.000857389	0.0067133
ENSMAUG00000009071	Sf3b1	-0.328025	0.000861433	0.00674004
ENSMAUG00000012416	Rps11	0.245017	0.000862424	0.00674287
ENSMAUG00000021613	Lcor	-1.54596	0.000865134	0.00675914
ENSMAUG00000019029	Ccdc22	0.455084	0.000870504	0.00679614
ENSMAUG00000000531	Eif4a2	-0.347227	0.000875032	0.00682248
ENSMAUG00000014396	Ptov1	0.361772	0.00087515	0.00682248
ENSMAUG00000014376	Mccc2	-0.391316	0.000876955	0.00683158
ENSMAUG00000003564	Ero1l	-0.471055	0.000878655	0.00683987
ENSMAUG00000021469	Clpp	0.387679	0.000885184	0.00688569
ENSMAUG00000020402	Erlec1	-0.264616	0.000886035	0.00688732
ENSMAUG00000020775	Hid1	0.535576	0.000891212	0.00692254
ENSMAUG00000014476	Klhl13	-0.538221	0.00089293	0.00693087
ENSMAUG00000015168	Epas1	-0.511946	0.000895015	0.00694203
ENSMAUG00000001382	Retreg2	0.365016	0.000897572	0.00695683
ENSMAUG00000017164	Rad9a	0.574867	0.000898842	0.00696165
ENSMAUG00000010426	Eif2b4	0.315447	0.000902999	0.0069888
ENSMAUG00000012175	Rasip1	0.542144	0.000905282	0.00700142
ENSMAUG00000021632	Man2c1	0.326659	0.000908771	0.00702333
ENSMAUG00000008550	Rbms1	-0.379434	0.000915004	0.00706641
ENSMAUG00000001173	Pyurf	0.310603	0.00092687	0.00715291
ENSMAUG00000010559	Gsdmd	0.71046	0.00092916	0.00716542
ENSMAUG00000003307	Cdkn2a	3.19463	0.000931611	0.00717916
ENSMAUG00000000025	ND3	0.293646	0.000936357	0.00721055
ENSMAUG00000009908	Akip1	0.26671	0.000939536	0.00722985
ENSMAUG00000018534	Ogfr	0.333385	0.000945096	0.00726741
ENSMAUG00000008916	Cfap69	0.936886	0.000946813	0.0072754
ENSMAUG00000010037	Dbr1	0.382397	0.000948121	0.00728024
ENSMAUG00000016129	Syt12	-0.837555	0.000949185	0.0072832
ENSMAUG00000017945	Strip1	-0.35587	0.0009538	0.00731337
ENSMAUG00000017952	Peak1	-0.887671	0.000962851	0.0073775
ENSMAUG00000014517	Mrps9	0.253392	0.000965101	0.00738083
ENSMAUG00000009711	Polh	-0.379156	0.000966038	0.00738083
ENSMAUG00000011581	Prpf31	0.427698	0.000965377	0.00738083
ENSMAUG00000000327	Tradd	0.403071	0.000964	0.00738083
ENSMAUG00000010548	Echdc3	0.289641	0.000968055	0.00739098
ENSMAUG00000003620	Fbl	0.273173	0.000975297	0.00744097
ENSMAUG00000002324	Ubxn4	-0.214126	0.000979274	0.00746601
ENSMAUG00000016769	Gpx4	0.269815	0.000983317	0.00749151
ENSMAUG00000005776	Repin1	0.383244	0.000984785	0.00749736
ENSMAUG00000007016	Prepl	-0.470703	0.000987232	0.0075061
ENSMAUG00000017508	Tbc1d13	-0.55569	0.000988031	0.0075061
ENSMAUG00000014442	Tmem87b	-0.52776	0.00098777	0.0075061
ENSMAUG00000004451	Snx8	0.451259	0.000990778	0.00752164
ENSMAUG00000016135	Htt	-0.468756	0.00099439	0.00753484
ENSMAUG00000012844	Larp4	-0.708418	0.000994625	0.00753484
ENSMAUG00000008439	Ppp2r5e	-0.541295	0.000994439	0.00753484
ENSMAUG00000021933	Rnf123	0.238916	0.000998416	0.00755823
ENSMAUG00000006454	Oat	-1.05562	0.00100045	0.00756825
ENSMAUG00000022032	Prps2	0.433957	0.00100706	0.00761293
ENSMAUG00000018237	Ldlr	-0.600593	0.00100804	0.00761497
ENSMAUG00000009563	Pla2g12b	0.357484	0.00100927	0.00761887
ENSMAUG00000004696	Dstn	-0.278797	0.00101468	0.00765434
ENSMAUG00000000438	Exoc3l	0.660328	0.00101959	0.00768599
ENSMAUG00000001294	Jade3	-0.523439	0.00104111	0.00784272
ENSMAUG00000020962	Ube2v1	-0.441161	0.00104585	0.00787287
ENSMAUG00000022101	Lrp3	1.05623	0.00104787	0.00788251
ENSMAUG00000012891	Topbp1	-0.328691	0.00104903	0.00788576
ENSMAUG00000009183	Ifnlr1	0.860062	0.00105163	0.00789641
ENSMAUG00000021410	Rsrp1	0.470579	0.00105192	0.00789641
ENSMAUG00000013823	Ehd1	0.346193	0.0010613	0.00795567
ENSMAUG00000009043	Rxrb	0.544387	0.00106092	0.00795567
ENSMAUG00000011300	Peg3	-0.747214	0.00106522	0.00796835
ENSMAUG00000009130	Prkag3	1.33671	0.00106489	0.00796835
ENSMAUG00000010151	Tgm1	-1.62528	0.00106399	0.00796835
ENSMAUG00000001292	glu	0.279296	0.00106695	0.00797018
ENSMAUG00000017004	Ndufa4	0.232864	0.00106635	0.00797018
ENSMAUG00000012429	Rps19bp1	0.285854	0.00107258	0.00800669
ENSMAUG00000017575	Pitpnb	-0.515899	0.00107613	0.00802756
ENSMAUG00000020093	Mad2l2	0.518548	0.00107754	0.00802799
ENSMAUG00000014360	Wdr18	0.528562	0.00107768	0.00802799
ENSMAUG00000019667	Gdpd2	0.592728	0.00108033	0.00803655
ENSMAUG00000010056	Hmox2	0.218027	0.00108008	0.00803655
ENSMAUG00000000322	Stam2	-0.285493	0.00108273	0.00804878
ENSMAUG00000009523	Fgd4	-0.998971	0.00108636	0.00807024
ENSMAUG00000015781	Colgalt1	0.453843	0.00108971	0.00808952
ENSMAUG00000008126	Ccdc28b	0.751757	0.00109356	0.00811246
ENSMAUG00000021208	Cd164	-0.223213	0.00109973	0.008147
ENSMAUG00000013369	Nipsp3b	-0.25411	0.00109954	0.008147
ENSMAUG00000021057	Irf5	0.55475	0.00110256	0.00816229
ENSMAUG00000020461	Atp5j	0.247037	0.00110862	0.00820152
ENSMAUG00000017523	Flcn	0.413939	0.00111636	0.00825305
ENSMAUG00000021283	Krr1	-0.486444	0.00112386	0.0082914
ENSMAUG00000011819	Ppp2r3a	-0.859022	0.00112253	0.0082914
ENSMAUG00000007218	Rexo1	0.42226	0.00112355	0.0082914
ENSMAUG00000021776	Rhot1	-0.483788	0.00113735	0.00838509
ENSMAUG00000021682	Clasp1	-0.679787	0.00113906	0.00839195
ENSMAUG00000020355	Atf7ip	-0.489193	0.00114132	0.00840285
ENSMAUG00000001505	Atg2b	-0.618019	0.00114625	0.00842793
ENSMAUG00000006693	Osgin1	0.987299	0.00114708	0.00842793
ENSMAUG00000019827	P2ry13	0.847974	0.00114648	0.00842793
ENSMAUG00000015415	Cmtm8	0.563032	0.00114876	0.00843445
ENSMAUG00000017746	Oxsr1	-0.484402	0.00115176	0.00845073
ENSMAUG00000016763	Bcl7b	0.309642	0.00115303	0.00845195
ENSMAUG00000000976	Zfr	-0.541639	0.00115351	0.00845195
ENSMAUG00000010931	Gch1	-0.404028	0.00116174	0.00850114
ENSMAUG00000000893	Tmem160	0.821869	0.0011618	0.00850114
ENSMAUG00000006858	Grn	0.434048	0.00116516	0.00851714
ENSMAUG00000000044	Nectin3	-0.456066	0.00116558	0.00851714
ENSMAUG00000019367	Yipf2	0.342274	0.00116679	0.00852019
ENSMAUG00000011372	Eb1bp2	0.319507	0.00117078	0.00853822
ENSMAUG00000020964	Echs1	-0.178189	0.00117085	0.00853822
ENSMAUG00000016690	Serinc3	-0.230751	0.00118098	0.00860623
ENSMAUG00000013594	Lipc	-0.246529	0.00118186	0.00860679
ENSMAUG00000019833	Mrpl9	0.238007	0.00118551	0.00862749
ENSMAUG00000004623	Pkmyt1	1.08467	0.00119379	0.00867602
ENSMAUG00000013166	Slc10a1	-0.23191	0.00119304	0.00867602
ENSMAUG00000006981	Pik3cb	-0.428165	0.00120226	0.00873164
ENSMAUG00000021955	Cgnl1	-0.324758	0.00120692	0.00875957
ENSMAUG00000011868	Cyp4b1	-0.757176	0.00120794	0.00876103
ENSMAUG00000009031	Gstm7	-0.910203	0.00121279	0.0087903
ENSMAUG00000008573	Fst	2.58509	0.00121648	0.00881104
ENSMAUG00000012228	Pkn1	0.214041	0.0012191	0.00882407
ENSMAUG00000012206	Mrpl57	0.463251	0.00122226	0.00884099
ENSMAUG00000008881	Acsl1	-0.378247	0.00122696	0.00886052
ENSMAUG00000010345	Inpp5f	-0.373065	0.00122826	0.00886052
ENSMAUG00000003117	Rc3h2	-0.976977	0.00122732	0.00886052
ENSMAUG00000016067	Znrf3	-0.629394	0.00122788	0.00886052
ENSMAUG00000021885	Mif4gd	0.300613	0.00122913	0.00886061
ENSMAUG00000005013	Safb	0.446501	0.00122993	0.00886061
ENSMAUG00000008599	Oxsm	-0.367299	0.00123307	0.00887725
ENSMAUG00000012124	Wasf2	-0.669008	0.00123549	0.00888276
ENSMAUG00000000765	Zbtb38	-0.832714	0.00123474	0.00888276
ENSMAUG00000010840	Fam13b	-0.41086	0.00124027	0.00891118
ENSMAUG00000015344	Bmp7	0.422632	0.00124169	0.00891352
ENSMAUG00000019860	Fam120a	-0.186587	0.00124226	0.00891352
ENSMAUG00000014979	Rnf14	-0.234523	0.00124447	0.00892344
ENSMAUG00000020738	Csnk1g1	-0.613723	0.00124918	0.00894525
ENSMAUG00000000935	Ehbp1	-0.250057	0.00124917	0.00894525
ENSMAUG00000013647	Egfl8	1.40299	0.00125375	0.0089693
ENSMAUG00000019619	Hif1an	-0.954526	0.00125421	0.0089693
ENSMAUG00000003000	Timd4	0.644652	0.00125525	0.00897072
ENSMAUG00000012926	Ddb1	-0.251855	0.00125945	0.00898891
ENSMAUG00000009359	Plpp2	0.615031	0.00125947	0.00898891
ENSMAUG00000019375	Pla1a	0.630692	0.00127082	0.00906388
ENSMAUG00000013775	Mitd1	0.499757	0.0012817	0.00913544
ENSMAUG00000003542	Fmo3	0.434268	0.00128355	0.0091425
ENSMAUG00000005936	Arhgap29	-0.487601	0.00128622	0.00915547
ENSMAUG00000011328	Stag2	-0.421289	0.00128984	0.00917515
ENSMAUG00000004131	Selenoo	0.246492	0.00129492	0.00920516
ENSMAUG00000017850	Shld2	-0.352635	0.00129946	0.00923134
ENSMAUG00000019774	Ankrd54	0.425435	0.0013051	0.00923714
ENSMAUG00000013038	Eif4ebp1	0.473049	0.00130588	0.00923714
ENSMAUG00000000551	Gspt1	-0.3446	0.00130717	0.00923714
ENSMAUG00000014953	Irf8	0.493896	0.00130144	0.00923714
ENSMAUG00000000626	Pcca	-0.240368	0.00130655	0.00923714
ENSMAUG00000009167	Slc13a5	-0.856512	0.00130429	0.00923714
ENSMAUG00000018849	Snrpd2	0.319298	0.00130331	0.00923714
ENSMAUG00000021640	Uhrf1	1.61973	0.0013044	0.00923714
ENSMAUG00000018645	Zdhhc14	1.13187	0.0013135	0.00927579
ENSMAUG00000016255	Fam8a1	-0.770955	0.00131729	0.00929029
ENSMAUG00000017338	Suds3	-0.398216	0.00131704	0.00929029
ENSMAUG00000018616	Rnf166	0.38622	0.00131876	0.00929458
ENSMAUG00000011890	Pja2	-0.216463	0.00132096	0.00929785
ENSMAUG00000011336	Ubald2	0.351235	0.00132055	0.00929785
ENSMAUG00000018875	Amdhd1	-0.51768	0.00132288	0.00930318
ENSMAUG00000009390	Stx1b	-0.47044	0.00132345	0.00930318
ENSMAUG00000012594	Adm2	1.20255	0.00132772	0.00932707
ENSMAUG00000009194	Enox2	-0.665089	0.00132875	0.0093282
ENSMAUG00000010044	P2rx1	0.935457	0.00133007	0.0093314
ENSMAUG00000000342	Pde5a	-1.79589	0.0013323	0.00933478
ENSMAUG00000000212	Tmem144	0.893634	0.001332	0.00933478
ENSMAUG00000003616	Qser1	-0.629256	0.00133381	0.0093393
ENSMAUG00000002883	Pdhx	-0.28031	0.0013467	0.00942341
ENSMAUG00000016223	Tcf3	0.912392	0.00135304	0.00946158
ENSMAUG00000001907	Yeats2	-0.555387	0.00135785	0.00948903
ENSMAUG00000010940	Tgfbrap1	-0.451683	0.00136375	0.00952408
ENSMAUG00000015189	Ago1	-0.709644	0.00136485	0.0095255
ENSMAUG00000018561	Enpp1	-0.318835	0.00136605	0.0095277
ENSMAUG00000017151	Synm	-1.10303	0.00136908	0.00954267
ENSMAUG00000019501	C030006K11Rik	0.527126	0.00137767	0.00959227
ENSMAUG00000020661	Fbrsl1	0.610627	0.00137799	0.00959227
ENSMAUG00000016115	Smim20	0.290111	0.00138539	0.00963754
ENSMAUG00000008377	Sftpd	2.64881	0.00138997	0.00966314
ENSMAUG00000015138	D630045J12Rik	1.72653	0.00139531	0.009694
ENSMAUG00000000954	Dda1	0.651533	0.00139854	0.00970656
ENSMAUG00000016797	Ube2f	0.265024	0.00139893	0.00970656
ENSMAUG00000003402	Cpm	-1.0531	0.00141156	0.00978366
ENSMAUG00000012569	Llph	0.334475	0.00141187	0.00978366
ENSMAUG00000008372	Kdm6a	-0.417421	0.00141435	0.00978386
ENSMAUG00000010203	Neurl2	0.431478	0.00141463	0.00978386
ENSMAUG00000014511	Shmt2	-0.47651	0.00141396	0.00978386
ENSMAUG00000017810	Commd3	0.264177	0.00141761	0.00979816
ENSMAUG00000018783	Osbpl11	-0.572625	0.00141898	0.0098013
ENSMAUG00000000253	Zfp266	-0.702655	0.00142843	0.00986023
ENSMAUG00000000975	Tmem167	-0.281069	0.00143247	0.00988173
ENSMAUG00000020655	Map4k5	-0.497662	0.00143572	0.00989781
ENSMAUG00000018755	Slc39a14	-0.575907	0.0014392	0.00991538
ENSMAUG00000015178	Cers2	0.156713	0.0014417	0.00992623
ENSMAUG00000000511	Smurf1	-0.577285	0.00144377	0.00993414
ENSMAUG00000005418	Ppt1	0.388243	0.00144498	0.00993607
ENSMAUG00000012397	Abhd16a	0.45933	0.0014567	0.00999404
ENSMAUG00000003691	Csrnp1	0.636644	0.00145705	0.00999404
ENSMAUG00000002984	Etnk1	-0.831803	0.00145713	0.00999404
ENSMAUG00000011545	v2	-0.819805	0.00145487	0.00999404
ENSMAUG00000012332	Card19	0.777036	0.00145899	0.0100004
ENSMAUG00000018267	Mis18bp1	0.662426	0.00146088	0.0100069
ENSMAUG00000010553	Tmem116	-1.95348	0.00146213	0.0100091
ENSMAUG00000000304	Tubb6	0.786149	0.00146661	0.0100334
ENSMAUG00000019440	Ccbe1	-1.18688	0.00147113	0.0100579
ENSMAUG00000000690	Vldlr	-0.59883	0.00147207	0.0100579
ENSMAUG00000022071	dk2	-0.503304	0.00147328	0.0100598
ENSMAUG00000011462	Nr1h2	0.470164	0.00148605	0.0101276
ENSMAUG00000018575	Sav1	-0.343778	0.00148544	0.0101276
ENSMAUG00000018259	Slc9a8	0.31174	0.00148553	0.0101276
ENSMAUG00000022215	Polr3h	0.426775	0.00149095	0.0101545
ENSMAUG00000006558	Gja1	-2.58196	0.00149475	0.010174
ENSMAUG00000019146	Mrps12	0.679895	0.00149838	0.0101922
ENSMAUG00000008249	Mmp12	0.543258	0.00150142	0.0102064
ENSMAUG00000016172	Pfdn5	0.248342	0.00150467	0.0102156
ENSMAUG00000001920	Qk	-0.740446	0.00150463	0.0102156
ENSMAUG00000019716	Tsen34	0.530719	0.00150567	0.0102159
ENSMAUG00000017367	Sned1	-0.980085	0.00151473	0.0102709
ENSMAUG00000013822	Limk1	-1.28102	0.00151629	0.0102749
ENSMAUG00000012123	Casp2	-0.365115	0.00151937	0.0102893
ENSMAUG00000009310	Atp2b1	-0.224522	0.0015229	0.0103067
ENSMAUG00000020672	Pipox	-0.328355	0.00152406	0.010308
ENSMAUG00000011353	Ppm1n	1.76008	0.00152822	0.0103297
ENSMAUG00000009716	Smad4	-0.608884	0.00153196	0.0103484
ENSMAUG00000011717	Arhgap45	0.561151	0.00153483	0.0103613
ENSMAUG00000011866	Pdcd4	0.340398	0.00153604	0.0103629
ENSMAUG00000017489	Rpp14	0.263816	0.00154244	0.0103996
ENSMAUG00000001955	Vps8	-0.409666	0.00154837	0.010433
ENSMAUG00000015205	Dyrk2	-0.697852	0.00154948	0.0104339
ENSMAUG00000011170	Cyc1	0.184328	0.00155247	0.0104409
ENSMAUG00000009936	Dicer1	-0.230959	0.00155343	0.0104409
ENSMAUG00000012230	Pepd	0.509024	0.00155294	0.0104409
ENSMAUG00000017639	Primpol	-0.514581	0.00155453	0.0104417
ENSMAUG00000018112	Klhl8	0.491624	0.00156872	0.0105234
ENSMAUG00000005365	Lss	-0.667586	0.00156963	0.0105234
ENSMAUG00000018880	Mpp6	-0.313234	0.00156796	0.0105234
ENSMAUG00000004295	E2f2	-1.60244	0.00157968	0.0105786
ENSMAUG00000009663	Lrrc66	1.17783	0.00158083	0.0105786
ENSMAUG00000022231	Tmc6	0.389359	0.00158005	0.0105786
ENSMAUG00000020327	Pskh1	-0.359754	0.00158306	0.010587
ENSMAUG00000006733	Emc6	0.398049	0.00158415	0.0105877
ENSMAUG00000006006	Haus2	-0.535376	0.00158587	0.0105925
ENSMAUG00000009418	Stk25	0.261785	0.00158766	0.0105979
ENSMAUG00000009513	Scaf8	-0.325366	0.00158949	0.0106035
ENSMAUG00000018164	Mypop	2.81973	0.00159882	0.0106591
ENSMAUG00000012503	Usp22	-0.26795	0.00159995	0.01066
ENSMAUG00000008232	Pik3r1	-0.347092	0.00160445	0.0106834
ENSMAUG00000012593	Pip4k2a	-0.875614	0.00161901	0.0107736
ENSMAUG00000006848	Lmo2	-0.61414	0.00162835	0.0108291
ENSMAUG00000020807	Usp37	-0.877231	0.00163026	0.010835
ENSMAUG00000002195	Bms1	-0.236735	0.00163691	0.0108726
ENSMAUG00000010551	Atp6v1e1	0.272428	0.00164256	0.0108977
ENSMAUG00000019462	Slc17a9	0.648068	0.00164273	0.0108977
ENSMAUG00000001745	Rlim	-0.746142	0.00164539	0.0109086
ENSMAUG00000016346	Rseh2c	0.705813	0.00165716	0.010973
ENSMAUG00000014379	Vps52	0.312447	0.00165615	0.010973
ENSMAUG00000015095	Taf6l	0.480643	0.0016636	0.0110089
ENSMAUG00000021995	Aldh9a1	0.229412	0.00167064	0.0110451
ENSMAUG00000018935	Golim4	-0.384405	0.00167191	0.0110451
ENSMAUG00000015677	Klc2	0.342764	0.0016724	0.0110451
ENSMAUG00000020604	Slc16a11	0.545338	0.00167318	0.0110451
ENSMAUG00000010915	Zdhhc6	-0.392101	0.00167545	0.0110532
ENSMAUG00000019027	Commd8	0.2973	0.00167904	0.0110691
ENSMAUG00000017753	Epha1	0.437015	0.00167993	0.0110691
ENSMAUG00000012370	Acp5	0.687668	0.00169165	0.0111361
ENSMAUG00000021325	Ankfy1	-0.565469	0.00169216	0.0111361
ENSMAUG00000020118	Mbd3	0.553022	0.0016962	0.0111558
ENSMAUG00000011491	Atxn1	-1.27434	0.00169743	0.0111571
ENSMAUG00000010749	Abcg1	0.697945	0.00170378	0.011192
ENSMAUG00000020664	Ctps	0.396616	0.00171342	0.0112484
ENSMAUG00000020184	Psmb6	0.243895	0.00172138	0.0112937
ENSMAUG00000008763	Actb	0.405435	0.00174324	0.0114302
ENSMAUG00000011762	Vti1a	-0.62459	0.0017515	0.0114773
ENSMAUG00000012851	Pdzd8	-0.599737	0.00175971	0.011524
ENSMAUG00000021429	Plekhf2	-0.749706	0.00176278	0.0115301
ENSMAUG00000008854	Spi1	0.977768	0.00176212	0.0115301
ENSMAUG00000010415	Alg10b	-0.556113	0.00176551	0.0115339
ENSMAUG00000019865	Lysmd1	0.569598	0.00176471	0.0115339
ENSMAUG00000002677	Copb2	-0.184484	0.00176953	0.0115531
ENSMAUG00000020358	Ell2	-0.643239	0.00177908	0.0116084
ENSMAUG00000011666	Prkar2b	-0.472666	0.00178291	0.0116263
ENSMAUG00000021293	Tpr	-0.192488	0.00178515	0.0116338
ENSMAUG00000018729	Acvr2a	-0.274984	0.00178827	0.01164
ENSMAUG00000011932	Stmn1	0.651053	0.00178811	0.01164
ENSMAUG00000020563	Dvl1	0.277031	0.00179373	0.0116685
ENSMAUG00000008542	Cox7b	0.256163	0.00179492	0.0116692
ENSMAUG00000009337	Zfp652	-0.633107	0.00179759	0.0116794
ENSMAUG00000018563	Tor2a	0.434521	0.00180092	0.011694
ENSMAUG00000007038	Jun	0.667398	0.00180874	0.0117377
ENSMAUG00000015648	Srpr	-0.189362	0.00181152	0.0117486
ENSMAUG00000011044	Ypel3	0.321916	0.00181915	0.011791
ENSMAUG00000020985	C1qbp	0.237614	0.00182128	0.0117976
ENSMAUG00000017548	Atg4c	0.336872	0.00183618	0.0118798
ENSMAUG00000000399	Trit1	0.461137	0.00183534	0.0118798
ENSMAUG00000009956	Hps4	0.37431	0.00184449	0.0119264
ENSMAUG00000014896	Mpp7	-1.30438	0.00184858	0.0119456
ENSMAUG00000017332	Rbm33	-0.533114	0.00186675	0.0120557
ENSMAUG00000018409	Fam53a	0.460365	0.00187127	0.0120704
ENSMAUG00000018820	Tmem147	0.328758	0.00187111	0.0120704
ENSMAUG00000001614	Aldh7a1	-0.269397	0.00188518	0.0121528
ENSMAUG00000002092	Laptm4a	0.142882	0.00188786	0.0121628
ENSMAUG00000019856	Kctd18	-0.479982	0.00189298	0.0121885
ENSMAUG00000014167	Sulf2	-0.428935	0.00189821	0.0122148
ENSMAUG00000020223	Rab42	2.69087	0.00190097	0.0122253
ENSMAUG00000019349	Blvrb	0.376552	0.00190858	0.0122668
ENSMAUG00000022175	Mindy2	-0.504577	0.00191097	0.0122684
ENSMAUG00000011582	Usp47	-0.229665	0.00191112	0.0122684
ENSMAUG00000019884	Irf7	0.705653	0.00191411	0.0122803
ENSMAUG00000012591	N4bp2	-0.828661	0.00192153	0.0123205
ENSMAUG00000019593	Gltpd2	0.579837	0.00193327	0.012381
ENSMAUG00000001896	Sord	-0.209057	0.0019328	0.012381
ENSMAUG00000021813	Igfals	0.673342	0.00193774	0.0124022
ENSMAUG00000005115	Arsb	0.560955	0.00194998	0.0124663
ENSMAUG00000020621	Med11	0.430683	0.00195007	0.0124663
ENSMAUG00000000429	Robo2	0.763928	0.00195229	0.012473
ENSMAUG00000019435	Gas1	0.903387	0.00196476	0.0125452
ENSMAUG00000000347	Mrpl55	0.363725	0.00197126	0.0125792
ENSMAUG00000009005	Csf1r	0.392554	0.00197326	0.0125845
ENSMAUG00000013585	Swap70	0.367558	0.00197647	0.0125975
ENSMAUG00000013354	Ttll4	-0.560517	0.00199274	0.0126937
ENSMAUG00000014577	Ociad2	-0.224715	0.00199836	0.0127219
ENSMAUG00000021309	Map3k20	-0.467132	0.002002	0.0127375
ENSMAUG00000015124	Eif4ebp3	0.425543	0.00200443	0.0127379
ENSMAUG00000010813	Pc	0.323826	0.00200326	0.0127379
ENSMAUG00000008671	Aldh16a1	0.661769	0.00200739	0.0127491
ENSMAUG00000016806	Rxra	-0.452466	0.00201915	0.0128162
ENSMAUG00000001100	Crbn	-0.343832	0.00202186	0.0128258
ENSMAUG00000018256	Phlpp2	-0.767081	0.0020406	0.0129294
ENSMAUG00000008183	Tom1	0.294005	0.00203944	0.0129294
ENSMAUG00000007898	Arih1	-0.25471	0.00205083	0.0129866
ENSMAUG00000007584	Psmb9	0.514732	0.00205456	0.0130025
ENSMAUG00000012837	Tmem98	0.249494	0.00205801	0.0130166
ENSMAUG00000001234	Npdc1	0.985564	0.00206014	0.0130225
ENSMAUG00000010494	Eva1b	1.16448	0.00206745	0.013061
ENSMAUG00000001882	Hnrnph2	-0.240458	0.00206951	0.0130663
ENSMAUG00000021909	Hgst	-0.239036	0.00207178	0.0130729
ENSMAUG00000021725	Adam15	0.694642	0.00207364	0.013077
ENSMAUG00000005686	Bod1l	-0.42747	0.00208211	0.0131226
ENSMAUG00000013258	Alkbh6	0.444163	0.00208403	0.0131271
ENSMAUG00000012355	Cyren	0.867491	0.00210044	0.0132227
ENSMAUG00000021888	Rpl3	0.177415	0.00211191	0.0132793
ENSMAUG00000018282	Rpp21	0.744457	0.002111	0.0132793
ENSMAUG00000012838	Lm	0.441098	0.00211727	0.0132979
ENSMAUG00000019670	Pop5	0.412818	0.00211859	0.0132979
ENSMAUG00000018418	Sp1	-0.666938	0.00211794	0.0132979
ENSMAUG00000010013	Traf7	0.306028	0.00212253	0.0133148
ENSMAUG00000013480	Polr2m	-0.178269	0.00213161	0.013364
ENSMAUG00000008234	Vps35	-0.219432	0.00214216	0.0134223
ENSMAUG00000013808	Sec61g	0.278571	0.0021455	0.0134354
ENSMAUG00000018303	Ankrd2	1.85794	0.00215209	0.0134688
ENSMAUG00000006957	Rpl21	0.204838	0.00215652	0.0134886
ENSMAUG00000002283	Dusp11	0.345765	0.00216302	0.0135214
ENSMAUG00000014280	Wdr26	-0.234561	0.00216982	0.013556
ENSMAUG00000009489	Alg2	-0.374857	0.00217147	0.0135584
ENSMAUG00000017855	Gstp1	0.306853	0.00217829	0.0135931
ENSMAUG00000014805	Ell	0.314087	0.00219618	0.0136967
ENSMAUG00000008851	Zfp329	-0.717585	0.00219832	0.0137021
ENSMAUG00000017238	Rnf152	-0.770461	0.00220204	0.0137094
ENSMAUG00000012546	Timm8b	0.320015	0.00220184	0.0137094
ENSMAUG00000006425	Neu1	0.628012	0.00220371	0.0137119
ENSMAUG00000011769	Arl5a	-0.24932	0.00220889	0.0137361
ENSMAUG00000012606	N4bp3	1.38246	0.00221076	0.0137398
ENSMAUG00000020341	Baz2a	-0.363142	0.00221423	0.013746
ENSMAUG00000009412	Rsf1	-0.384103	0.00221433	0.013746
ENSMAUG00000021558	Ctsb	0.244701	0.00221877	0.0137656
ENSMAUG00000022103	Gfm2	-0.276123	0.00222266	0.0137818
ENSMAUG00000018844	Abi1	-0.202594	0.00223448	0.0138311
ENSMAUG00000015176	Bckdha	0.406418	0.00223322	0.0138311
ENSMAUG00000016277	Ppib	0.245731	0.00223336	0.0138311
ENSMAUG00000009228	Alkbh2	-0.779797	0.00223597	0.0138323
ENSMAUG00000016554	Ssh3	0.328867	0.00223859	0.0138326
ENSMAUG00000019612	Ubl4a	0.247645	0.00223767	0.0138326
ENSMAUG00000015481	Gse1	-0.701847	0.00226502	0.0139798
ENSMAUG00000009572	Pacsin3	0.331926	0.00226406	0.0139798
ENSMAUG00000011876	Fgf1	0.957286	0.00229098	0.0141319
ENSMAUG00000016429	C1qb	0.453618	0.00230734	0.014218
ENSMAUG00000004915	Trp53inp2	-0.391954	0.0023076	0.014218
ENSMAUG00000019600	Tma7	0.292969	0.00231988	0.0142855
ENSMAUG00000019130	Il1r2	1.01075	0.00232705	0.0143214
ENSMAUG00000015674	Eya3	-0.43266	0.00233006	0.0143318
ENSMAUG00000000727	Xpo7	-0.350594	0.00233303	0.0143418
ENSMAUG00000011457	Cds2	-0.569297	0.0023347	0.0143438
ENSMAUG00000022006	Rnf4	-0.485123	0.00233624	0.0143451
ENSMAUG00000017363	Snx5	-0.217333	0.00233819	0.0143489
ENSMAUG00000017799	Kdm1b	-0.598358	0.00234174	0.0143624
ENSMAUG00000022266	Pbld2	-0.315172	0.00234526	0.0143758
ENSMAUG00000017218	Slc26a1	-0.527218	0.00235122	0.0144041
ENSMAUG00000000648	Dnpep	0.230081	0.00236079	0.0144545
ENSMAUG00000016177	Trappc8	-0.306264	0.00236606	0.0144784
ENSMAUG00000016660	Arhgef25	1.26748	0.00236779	0.0144808
ENSMAUG00000017197	Lect2	0.60958	0.00237275	0.0144904
ENSMAUG00000012789	Sra1	0.285478	0.00237169	0.0144904
ENSMAUG00000019323	Usp33	-0.3527	0.00237342	0.0144904
ENSMAUG00000010889	Itgal	0.501572	0.00240006	0.0146448
ENSMAUG00000016020	Morc2a	-0.334212	0.00240357	0.0146578
ENSMAUG00000001870	Mcat	0.253852	0.00240739	0.0146728
ENSMAUG00000017653	Rrp1	0.402264	0.00241831	0.0147309
ENSMAUG00000003657	Ankrd12	-0.49167	0.00242303	0.0147513
ENSMAUG00000019874	Pik3ca	-0.241195	0.00242704	0.0147673
ENSMAUG00000014016	Med23	-0.411039	0.00243328	0.0147969
ENSMAUG00000010643	Cep89	0.471626	0.00243566	0.014803
ENSMAUG00000019217	Ube2i	0.206684	0.00245276	0.0148985
ENSMAUG00000002155	Aldh1b1	0.376277	0.00248882	0.0150921
ENSMAUG00000017760	Cdk13	-0.291743	0.00248884	0.0150921
ENSMAUG00000012241	Leng8	0.370569	0.00248737	0.0150921
ENSMAUG00000016397	Dusp22	-0.365686	0.00249203	0.0151028
ENSMAUG00000015997	Adcy9	-0.470032	0.00250059	0.0151382
ENSMAUG00000013876	Osbpl7	0.820157	0.00250069	0.0151382
ENSMAUG00000012777	Fpgs	0.703821	0.00250482	0.0151547
ENSMAUG00000003647	Daam1	-0.55969	0.00250695	0.015159
ENSMAUG00000018009	Tox4	-0.277281	0.00252267	0.0152454
ENSMAUG00000019344	Zfp101	-0.561561	0.00252855	0.0152724
ENSMAUG00000016914	Cfd	0.764903	0.00253079	0.0152773
ENSMAUG00000021723	Usp32	-0.457528	0.00253513	0.0152949
ENSMAUG00000007553	Mbl2	0.472356	0.00254602	0.015352
ENSMAUG00000014324	Ep400	-0.452677	0.00255635	0.015402
ENSMAUG00000009631	Wdfy2	-0.356272	0.00255718	0.015402
ENSMAUG00000017142	Ube2g1	-0.4405	0.00257963	0.0155285
ENSMAUG00000012090	Akap13	-0.525373	0.00259266	0.0155977
ENSMAUG00000013183	Fkbp9	-0.229311	0.00259405	0.0155977
ENSMAUG00000012753	Max	0.260891	0.00260163	0.0156346
ENSMAUG00000009743	Synj1	-0.292719	0.0026046	0.0156349
ENSMAUG00000014049	Zfp532	-0.340825	0.0026042	0.0156349
ENSMAUG00000009610	Prkg1	-1.41195	0.00260725	0.015642
ENSMAUG00000011595	Rbm10	0.278075	0.00261344	0.0156704
ENSMAUG00000007088	Lin7a	-0.586175	0.00262843	0.0157515
ENSMAUG00000020490	Mbtps1	-0.179034	0.00263123	0.0157594
ENSMAUG00000016824	Ddx31	-0.575246	0.00263982	0.0158021
ENSMAUG00000020486	Slc35g1	-0.419866	0.00264296	0.0158121
ENSMAUG00000013632	Stk11	0.320901	0.00265461	0.0158729
ENSMAUG00000009102	Fam32a	0.262347	0.00266286	0.0159134
ENSMAUG00000019225	Crtc1	0.779049	0.00267117	0.0159541
ENSMAUG00000004496	Abraxas2	-0.312818	0.00267693	0.0159797
ENSMAUG00000011406	Grhpr	0.27639	0.00268057	0.0159925
ENSMAUG00000004304	Pnpla3	-1.19859	0.00269295	0.0160574
ENSMAUG00000010173	Sox5	-0.75107	0.00269987	0.0160897
ENSMAUG00000009528	Albfm1	-0.482552	0.00270182	0.0160924
ENSMAUG00000014654	Pex1	-0.345638	0.00272263	0.0162074
ENSMAUG00000021310	Il1rap	-0.416739	0.00272492	0.016212
ENSMAUG00000000998	Washc1	0.503157	0.00273785	0.0162799
ENSMAUG00000021463	Dmac2	0.44985	0.00275183	0.0163404
ENSMAUG00000011996	Lat	-1.31873	0.00275395	0.0163404
ENSMAUG00000020345	Msto1	0.353365	0.00275383	0.0163404
ENSMAUG00000017888	Ndufb5	0.19474	0.00275413	0.0163404
ENSMAUG00000012763	Acbd6	0.545909	0.00275834	0.0163467
ENSMAUG00000015751	Ccs	0.212343	0.00276432	0.0163467
ENSMAUG00000017827	Fam83g	1.45687	0.00276407	0.0163467
ENSMAUG00000013811	Macrod1	0.390506	0.00276002	0.0163467
ENSMAUG00000018106	Nfix	-0.71322	0.00276291	0.0163467
ENSMAUG00000020699	Sfmbt2	-0.837439	0.00275962	0.0163467
ENSMAUG00000016052	Orai1	0.444179	0.00277068	0.0163752
ENSMAUG00000003458	Paxx	0.334668	0.00277837	0.0164026
ENSMAUG00000004316	Zranb1	-0.45453	0.00277704	0.0164026
ENSMAUG00000007655	Anks1	0.461496	0.00279184	0.0164731
ENSMAUG00000019403	Msh2	-0.503681	0.00280547	0.0165444
ENSMAUG00000007991	Cdk5rap3	0.280574	0.00282353	0.0166418
ENSMAUG00000002367	Hdac10	0.408996	0.00283045	0.0166734
ENSMAUG00000001265	Extl2	-0.415852	0.00284339	0.0167404
ENSMAUG00000016209	Slc51b	1.32471	0.00284719	0.0167536
ENSMAUG00000010329	Crebbp	-0.497215	0.00285389	0.0167746
ENSMAUG00000010587	Sco2	0.352056	0.002853	0.0167746
ENSMAUG00000015733	Lifr	-1.06041	0.00286064	0.0168051
ENSMAUG00000022112	Fam168a	-0.687399	0.00286334	0.0168118
ENSMAUG00000010590	Tomm7	0.256538	0.00287364	0.016863
ENSMAUG00000015749	Ube2q2	-0.434785	0.00288079	0.0168957
ENSMAUG00000015414	Emc9	0.372622	0.00288659	0.0169205
ENSMAUG00000003269	Zkscan16	-2.25823	0.00290597	0.0170247
ENSMAUG00000013221	Pltp	0.486056	0.00290971	0.0170374
ENSMAUG00000007664	Lamtor1	0.272731	0.00292504	0.0171178
ENSMAUG00000014785	Borcs8	0.508229	0.00293445	0.0171542
ENSMAUG00000013807	Derl2	-0.273852	0.00293292	0.0171542
ENSMAUG00000009961	Fam3a	0.363298	0.00294361	0.0171983
ENSMAUG00000006171	Zfp407	-0.396124	0.00294856	0.0172178
ENSMAUG00000008952	Wrap53	0.409741	0.00295767	0.0172616
ENSMAUG00000018465	Kdm3b	-0.286766	0.00296326	0.0172849
ENSMAUG00000016815	Eif1b	0.34078	0.00297247	0.0173292
ENSMAUG00000018516	Adssl1	0.504974	0.00298004	0.0173396
ENSMAUG00000005041	Hk3	1.32975	0.00298184	0.0173396
ENSMAUG00000013634	Nbea	-0.980767	0.00298233	0.0173396
ENSMAUG00000018886	Rnf126	0.524842	0.00297667	0.0173396
ENSMAUG00000007195	Virma	-0.291876	0.00298142	0.0173396
ENSMAUG00000017582	Thap3	0.392055	0.00298844	0.0173657
ENSMAUG00000018868	Sfrp4	0.989258	0.00300232	0.017429
ENSMAUG00000020296	Tomm22	0.261889	0.00300259	0.017429
ENSMAUG00000013439	Cdc27	-0.716985	0.00300662	0.0174429
ENSMAUG00000011844	Faf1	-0.289432	0.00301486	0.0174813
ENSMAUG00000011325	Nr1h4	-0.413148	0.00301781	0.017489
ENSMAUG00000017567	Enpp5	0.426467	0.00302536	0.0175186
ENSMAUG00000015055	Slc19a2	-0.664163	0.0030262	0.0175186
ENSMAUG00000000301	1810037I17Rik	0.24947	0.00303132	0.0175294
ENSMAUG00000005630	Mat1a	-0.302508	0.00302996	0.0175294
ENSMAUG00000017426	Elmod2	-0.302011	0.00303631	0.0175393
ENSMAUG00000016456	Tgm2	0.53415	0.00303958	0.0175393
ENSMAUG00000009272	Ubqln1	-0.189644	0.0030355	0.0175393
ENSMAUG00000012846	Zfp963	0.55007	0.00303894	0.0175393
ENSMAUG00000019995	Plekhb1	0.475902	0.00304182	0.0175428
ENSMAUG00000017400	Dars	-0.262788	0.00306127	0.0176415
ENSMAUG00000007100	Tnks	-1.1161	0.00306314	0.0176415
ENSMAUG00000009224	Ube4b	-0.35149	0.00306386	0.0176415
ENSMAUG00000014878	Taf2	-0.42724	0.00306584	0.0176434
ENSMAUG00000018419	Atp5j2	0.250049	0.00307046	0.0176439
ENSMAUG00000004678	Gins4	0.622975	0.00306947	0.0176439
ENSMAUG00000000825	Snrpe	0.356993	0.00307087	0.0176439
ENSMAUG00000017310	Rnf138	-0.366997	0.00307278	0.0176455
ENSMAUG00000017640	Nipbl	-0.281806	0.00307549	0.0176516
ENSMAUG00000013659	Fth1	0.288957	0.00309437	0.0177305
ENSMAUG00000011428	Pard3	-0.294377	0.00309288	0.0177305
ENSMAUG00000015492	Pi4k2b	-0.553611	0.00309683	0.0177305
ENSMAUG00000013719	Plaa	-0.227074	0.00309243	0.0177305
ENSMAUG00000018554	Trim68	-0.838498	0.00309752	0.0177305
ENSMAUG00000017006	Appbp2	-0.33028	0.00310329	0.0177446
ENSMAUG00000000993	Cggbp1	-0.429152	0.0031019	0.0177446
ENSMAUG00000019243	Gls2	-0.599131	0.00310743	0.0177488
ENSMAUG00000018851	Kansl1	-0.46484	0.00310571	0.0177488
ENSMAUG00000009276	Lsm7	0.398616	0.00310898	0.0177488
ENSMAUG00000012868	Tstd1	0.811128	0.00311222	0.0177578
ENSMAUG00000021718	Pla2g6	0.577094	0.00311457	0.0177618
ENSMAUG00000012827	Tbc1d5	-0.954919	0.00311681	0.0177651
ENSMAUG00000005073	Ssc5d	1.27298	0.00312405	0.017797
ENSMAUG00000018427	Atp10d	-0.550147	0.0031393	0.0178743
ENSMAUG00000011526	Ipo8	-0.205654	0.00316603	0.0180074
ENSMAUG00000019181	Yipf3	0.321437	0.00316469	0.0180074
ENSMAUG00000014432	Parp16	0.325636	0.00318568	0.0181096
ENSMAUG00000015988	Srebf1	0.391192	0.00319129	0.0181319
ENSMAUG00000009683	Aldh1a7	-0.404403	0.00319363	0.0181356
ENSMAUG00000013296	Tmub1	0.604903	0.00320123	0.0181691
ENSMAUG00000021634	1700017B05Rik	0.562434	0.00321547	0.0182306
ENSMAUG00000018289	Abhd17a	0.35322	0.00321523	0.0182306
ENSMAUG00000019861	Vps28	0.228915	0.00321849	0.0182381
ENSMAUG00000020458	Rad51c	-1.55006	0.00322441	0.018262
ENSMAUG00000016850	Calcrl	-0.430919	0.00323615	0.0183126
ENSMAUG00000009559	Smap1	-0.302755	0.00323676	0.0183126
ENSMAUG00000010718	Ubr7	0.253547	0.00324221	0.0183338
ENSMAUG00000021072	2210016L21Rik	0.904679	0.00325224	0.0183808
ENSMAUG00000009759	Map4k4	-0.30345	0.00326834	0.0184621
ENSMAUG00000017928	Ift20	0.327179	0.00327693	0.0185008
ENSMAUG00000013657	Spred2	-0.420498	0.00328382	0.01853
ENSMAUG00000015793	Scyl3	-0.319823	0.00328569	0.0185308
ENSMAUG00000019144	Gngt2	0.695516	0.00328948	0.0185424
ENSMAUG00000016762	Slc25a28	0.289511	0.00329715	0.0185759
ENSMAUG00000004100	Tmem170	-0.589409	0.00329977	0.0185809
ENSMAUG00000015755	Tagln2	0.348665	0.00331528	0.0186585
ENSMAUG00000008059	Ddx39b	0.286628	0.00332199	0.0186766
ENSMAUG00000011750	Tada2b	-0.542058	0.00332147	0.0186766
ENSMAUG00000011825	Snrnp200	-0.172265	0.00332565	0.0186874
ENSMAUG00000012991	Alkbh5	-0.277599	0.0033341	0.0187251
ENSMAUG00000004380	Ep300	-0.26692	0.00335216	0.0188167
ENSMAUG00000014554	Ldb3	-0.865354	0.00338766	0.0189911
ENSMAUG00000014164	Mid2	-0.328938	0.00338846	0.0189911
ENSMAUG00000012445	Zfp362	0.40454	0.00338856	0.0189911
ENSMAUG00000002917	Dcaf6	-0.25626	0.00339259	0.0190038
ENSMAUG00000020224	Ahcyl2	-0.312978	0.00340316	0.0190531
ENSMAUG00000001840	Tpgs1	1.04805	0.00340991	0.0190809
ENSMAUG00000013895	Yod1	-1.13315	0.00341769	0.0191145
ENSMAUG00000000817	Diaph2	-0.556198	0.0034223	0.0191303
ENSMAUG00000021274	Slc18b1	-0.410737	0.00342727	0.0191481
ENSMAUG00000019707	Epg5	-0.232195	0.00342974	0.0191519
ENSMAUG00000000602	Zfhx3	-0.859402	0.00343399	0.0191657
ENSMAUG00000008333	pa	0.355849	0.00343764	0.0191761
ENSMAUG00000009904	Trmt10c	0.333249	0.00344774	0.0192224
ENSMAUG00000019738	Med15	0.293236	0.0034571	0.0192646
ENSMAUG00000020048	Ctu2	0.354174	0.00346906	0.0192663
ENSMAUG00000017265	Jmjd4	-0.425512	0.0034663	0.0192663
ENSMAUG00000021226	Magi1	-0.411923	0.00347008	0.0192663
ENSMAUG00000020320	Nr6a1	-1.07045	0.00347177	0.0192663
ENSMAUG00000010969	Olfr1438-ps1	-0.583427	0.00346783	0.0192663
ENSMAUG00000009185	Pgm5	-0.635974	0.00346206	0.0192663
ENSMAUG00000012329	Qprt	0.457413	0.00346524	0.0192663
ENSMAUG00000009294	Tmem214	0.357189	0.0034648	0.0192663
ENSMAUG00000001285	Phka2	-0.328271	0.00348851	0.0193223
ENSMAUG00000017709	Plvap	0.834811	0.0034856	0.0193223
ENSMAUG00000013933	Spidr	-0.374063	0.00348437	0.0193223
ENSMAUG00000001665	Vps36	-0.233926	0.00348907	0.0193223
ENSMAUG00000014657	Ccnc	-0.408643	0.00349627	0.0193522
ENSMAUG00000021539	Pdgfa	0.620909	0.00350621	0.0193972
ENSMAUG00000015761	Ddt	0.341532	0.00351534	0.0194377
ENSMAUG00000013462	Mrps30	0.224765	0.00354033	0.0195658
ENSMAUG00000006585	Glrx5	0.248923	0.00356253	0.0196783
ENSMAUG00000009770	Pelo	0.544926	0.00357534	0.0197389
ENSMAUG00000010985	Pds5a	-0.472238	0.00358183	0.0197646
ENSMAUG00000020600	Herc1	-0.25381	0.00358461	0.0197697
ENSMAUG00000013566	Laptm5	0.505933	0.00360226	0.0198568
ENSMAUG00000010315	R3hdm1	-0.264108	0.0036105	0.019892
ENSMAUG00000018954	Glg1	-0.293535	0.00362798	0.0199589
ENSMAUG00000018241	Hepacam	1.39552	0.00362821	0.0199589
ENSMAUG00000005220	Ifi35	0.299075	0.00362676	0.0199589
ENSMAUG00000002166	Ranbp6	-0.428617	0.00365055	0.0200715
ENSMAUG00000011034	Mzt2	0.485449	0.00368537	0.0202526
ENSMAUG00000014401	Mef2a	-0.708911	0.00369898	0.0203169
ENSMAUG00000011145	Lsm14a	-0.227219	0.00370838	0.0203581
ENSMAUG00000000389	Cabp5	1.43777	0.00373011	0.0204669
ENSMAUG00000013502	Rcbtb2	-0.302923	0.00373302	0.0204725
ENSMAUG00000021156	Prss35	-0.556748	0.00375242	0.0205683
ENSMAUG00000004693	Wdtc1	0.337056	0.00376675	0.0206363
ENSMAUG00000015839	Spag8	0.874935	0.0037759	0.0206759
ENSMAUG00000020599	Bmp10	-1.13454	0.00378057	0.0206909
ENSMAUG00000015139	Lama5	0.859604	0.00379434	0.0207491
ENSMAUG00000011901	Magix	0.390767	0.00379507	0.0207491
ENSMAUG00000007924	Fbxo6	0.500459	0.00381293	0.0208255
ENSMAUG00000016970	Slc30a4	-0.689127	0.00381283	0.0208255
ENSMAUG00000012215	Nrd1	-0.233363	0.00381873	0.0208466
ENSMAUG00000000433	Sh3bgrl	0.31727	0.00382983	0.0208872
ENSMAUG00000015865	Spty2d1	-0.67228	0.00383007	0.0208872
ENSMAUG00000013147	Sos2	-0.441875	0.00385054	0.0209882
ENSMAUG00000019248	Adra1a	-0.766001	0.00385765	0.0209949
ENSMAUG00000015905	Gpsm2	-0.305434	0.00385617	0.0209949
ENSMAUG00000022243	Sgsh	0.535187	0.00385492	0.0209949
ENSMAUG00000009214	Ppm1b	-0.277537	0.00386383	0.0210179
ENSMAUG00000013832	Etf1	-0.216699	0.00387094	0.0210459
ENSMAUG00000008322	Sacm1l	-0.220693	0.00387364	0.0210499
ENSMAUG00000014001	Ifr1	-0.340749	0.00389334	0.0211463
ENSMAUG00000008275	Nipsp1	-0.299141	0.00390279	0.0211761
ENSMAUG00000001410	Pikfyve	-0.375388	0.00390278	0.0211761
ENSMAUG00000012077	Foxp4	0.504013	0.00390826	0.0211951
ENSMAUG00000019210	Trpm7	-0.490505	0.00391426	0.0212169
ENSMAUG00000013015	Rictor	-0.334274	0.00393399	0.0213101
ENSMAUG00000014600	Rubcn	-0.53401	0.00393542	0.0213101
ENSMAUG00000014978	Gmnn	0.420558	0.00394267	0.0213385
ENSMAUG00000019617	Diras2	-0.627889	0.00396469	0.0214253
ENSMAUG00000008242	Dolpp1	0.345139	0.00396293	0.0214253
ENSMAUG00000009805	Pafah2	-0.276253	0.00396277	0.0214253
ENSMAUG00000015111	Psme1	0.208708	0.00397152	0.0214514
ENSMAUG00000021104	Vps18	0.423171	0.0039745	0.0214567
ENSMAUG00000000021	ATP8	0.205767	0.00397804	0.0214628
ENSMAUG00000013654	Ndfip1	-0.175355	0.00398014	0.0214628
ENSMAUG00000013671	Ptpn11	-0.197608	0.00398164	0.0214628
ENSMAUG00000010255	Jak3	1.21989	0.0039956	0.0215273
ENSMAUG00000014275	Usp42	-0.439102	0.0040156	0.0216242
ENSMAUG00000016607	Cacul1	-0.234392	0.00403758	0.0217261
ENSMAUG00000011657	Gbgt1	0.443623	0.00403858	0.0217261
ENSMAUG00000015585	Frrs1	-0.535171	0.00404843	0.0217682
ENSMAUG00000014334	Nomo1	-0.295763	0.00405509	0.0217931
ENSMAUG00000014183	Btbd3	-0.399984	0.00407761	0.0219031
ENSMAUG00000002785	Djc24	-0.940583	0.00408114	0.0219111
[truncated: 1,319 more rows]

## Sheet: HFD_MI_D1vsHFD
Dataset S1. : List of genes identified in liver transcriptomics and DEGs comparing HFD+MI_D1 to HFD
Ensembl ID	Gene	log2FoldChange	pvalue	padj
ENSMAUG00000011337	Dmgdh	0.545661	7.18847e-10	3.57986e-06
ENSMAUG00000011339	Sult1a1	1.57185	9.32259e-09	2.32132e-05
ENSMAUG00000007176	Ntrk1	0.891776	7.84572e-07	0.00130239
ENSMAUG00000013099	Pnkd	0.952313	4.7104e-06	0.00586444
ENSMAUG00000018871	Fcgr4	-0.63251	1.26892e-05	0.0126384
ENSMAUG00000016515	Gnmt	0.805003	2.01109e-05	0.0166921
ENSMAUG00000000079	Retreg1	1.48326	2.48063e-05	0.0176479
ENSMAUG00000018424	Sesn1	0.654476	3.66978e-05	0.0209003
ENSMAUG00000012561	Suox	0.493694	3.91292e-05	0.0209003
ENSMAUG00000012777	Fpgs	0.89934	4.61653e-05	0.0209003
ENSMAUG00000000566	Hmox1	-0.4765	4.53093e-05	0.0209003
ENSMAUG00000008057	Bhmt2	0.552351	5.20911e-05	0.0213564
ENSMAUG00000011896	Ung	0.419894	5.57495e-05	0.0213564
ENSMAUG00000017417	Gpt2	0.826661	6.04615e-05	0.021507
ENSMAUG00000014103	Etnppl	0.86958	8.31096e-05	0.022234
ENSMAUG00000019398	Ppfia1	0.268073	7.83031e-05	0.022234
ENSMAUG00000013845	Prodh	0.297839	8.23716e-05	0.022234
ENSMAUG00000003557	Scfd1	-0.333048	8.48285e-05	0.022234
ENSMAUG00000001685	Si3	0.680052	7.94312e-05	0.022234
ENSMAUG00000021963	Sorbs3	0.435926	9.02493e-05	0.0224721
ENSMAUG00000003485	Creg1	0.207049	0.00010648	0.0252511
ENSMAUG00000003346	Cd82	0.316535	0.000138692	0.031278
ENSMAUG00000018319	Lgmn	-0.435853	0.000144456	0.031278
ENSMAUG00000013234	Mt2a	0.997516	0.000153044	0.0316342
ENSMAUG00000003775	Cited2	0.720915	0.000165159	0.0316342
ENSMAUG00000010205	Dcxr	0.404155	0.00016382	0.0316342
ENSMAUG00000013950	Acsm1	0.236361	0.000174774	0.0322361
ENSMAUG00000016312	Tdo2	0.715694	0.000198641	0.0353298
ENSMAUG00000009780	Smoc2	0.782876	0.000213857	0.0367245
ENSMAUG00000016955	Coq8a	0.384182	0.000221623	0.0367894
ENSMAUG00000013322	Ninj1	0.406624	0.000236037	0.0378321
ENSMAUG00000013948	Slc5a10	-0.947073	0.000243098	0.0378321
ENSMAUG00000020714	Rbp4	0.180981	0.000285288	0.0417864
ENSMAUG00000020925	Copb1	-0.262066	0.000279367	0.0417864
ENSMAUG00000001107	Marco	-0.546062	0.000299493	0.0419733
ENSMAUG00000017045	Cnpy3	0.314654	0.000303422	0.0419733
ENSMAUG00000009588	Cth	0.503888	0.000349087	0.0463163
ENSMAUG00000013446	Nr1i3	0.363453	0.000353418	0.0463163
ENSMAUG00000008249	Mmp12	-0.586852	0.000393338	0.0489705
ENSMAUG00000008095	Sds	1.27526	0.000386189	0.0489705
ENSMAUG00000019141	Il17rb	0.433718	0.000406207	0.0493393
ENSMAUG00000000465	Acly	-1.99467	0.000455874	0.0507439
ENSMAUG00000008733	Cyp4f14	0.332447	0.000456822	0.0507439
ENSMAUG00000015732	Tcp11l2	0.484684	0.000429761	0.0507439
ENSMAUG00000019061	Vasn	0.597562	0.000458529	0.0507439
ENSMAUG00000010987	Mpeg1	-0.511707	0.000539717	0.0556976
ENSMAUG00000021625	Myadm	0.542154	0.000521857	0.0556976
ENSMAUG00000008157	Pmm2	-0.213487	0.000559213	0.0556976
ENSMAUG00000015089	Upb1	0.338197	0.000550944	0.0556976
ENSMAUG00000015761	Ddt	0.391858	0.000525981	0.0556976
ENSMAUG00000020004	Mst1	0.234464	0.000586822	0.0561995
ENSMAUG00000019036	Brd4	0.613806	0.000579236	0.0561995
ENSMAUG00000002677	Copb2	-0.198184	0.000611378	0.0574465
ENSMAUG00000017853	Got1	0.479326	0.000632732	0.057919
ENSMAUG00000010101	Mtf1	-0.317958	0.000639667	0.057919
ENSMAUG00000007484	Papss2	0.600913	0.000723252	0.0643178
ENSMAUG00000018844	Abi1	-0.222043	0.000817267	0.0692258
ENSMAUG00000011466	Dse1l3	-0.418816	0.000820145	0.0692258
ENSMAUG00000022093	Ppp2r1b	-0.463907	0.000813662	0.0692258
ENSMAUG00000017540	Lsr	0.404709	0.00088068	0.0730964
ENSMAUG00000010923	Cps1	0.419636	0.000954282	0.0779069
ENSMAUG00000009585	Nudt3	0.237538	0.000992882	0.0797509
ENSMAUG00000014511	Shmt2	0.474603	0.00102919	0.0813554
ENSMAUG00000017426	Elmod2	-0.32692	0.00105678	0.0822305
ENSMAUG00000013398	Elovl2	-0.393005	0.00107341	0.0822395
ENSMAUG00000000869	Gphn	0.332622	0.00111002	0.0837564
ENSMAUG00000010545	Hebp1	0.272523	0.00116239	0.0851281
ENSMAUG00000009567	Sugct	0.345567	0.00114701	0.0851281
ENSMAUG00000000251	Sos1	-0.300538	0.00122069	0.0868437
ENSMAUG00000012250	Thumpd3	-0.297342	0.00121867	0.0868437
ENSMAUG00000021875	Hhex	-0.38743	0.00125328	0.0879062
ENSMAUG00000013960	Abcd3	-0.440865	0.00134671	0.090874
ENSMAUG00000021216	Hoga1	0.321568	0.00135034	0.090874
ENSMAUG00000012973	Slc25a30	-0.629499	0.00134688	0.090874
ENSMAUG00000018925	Gm14137	0.91231	0.00139996	0.0929576
ENSMAUG00000009165	Gstk1	0.289045	0.00145094	0.09384
ENSMAUG00000012181	Spata2l	0.326531	0.0014461	0.09384
ENSMAUG00000018611	Fam3c	-0.335347	0.00154763	0.0988102
ENSMAUG00000010350	Antxr2	0.411911	0.00158486	0.0992453
ENSMAUG00000016498	Cpne2	0.337894	0.0015943	0.0992453

## Sheet: HFD_MI_D2vsHFD
Dataset S1. : List of genes identified in liver transcriptomics and DEGs comparing HFD+MI_D2 to HFD
Ensembl ID	Gene	log2FoldChange	pvalue	padj
ENSMAUG00000011337	Dmgdh	0.747894	3.77019e-18	3.38488e-14
ENSMAUG00000011339	Sult1a1	1.87014	2.20912e-12	9.91675e-09
ENSMAUG00000016515	Gnmt	1.24441	1.26988e-11	3.80034e-08
ENSMAUG00000007176	Ntrk1	1.09705	3.95195e-10	8.87014e-07
ENSMAUG00000013845	Prodh	0.453993	6.19785e-10	1.11289e-06
ENSMAUG00000008249	Mmp12	-0.948191	5.50594e-09	8.23872e-06
ENSMAUG00000018844	Abi1	-0.369901	1.131e-08	1.26926e-05
ENSMAUG00000013994	Apex1	0.48398	1.09542e-08	1.26926e-05
ENSMAUG00000012006	Tmed3	-0.655993	2.03376e-08	2.02879e-05
ENSMAUG00000013099	Pnkd	1.11259	3.6932e-08	3.31575e-05
ENSMAUG00000009302	Esyt3	1.20858	4.95902e-08	4.04746e-05
ENSMAUG00000011896	Ung	0.549076	5.45872e-08	4.08403e-05
ENSMAUG00000002677	Copb2	-0.304872	6.10031e-08	4.21297e-05
ENSMAUG00000008057	Bhmt2	0.711827	8.35783e-08	5.35976e-05
ENSMAUG00000021216	Hoga1	0.52152	9.03321e-08	5.40668e-05
ENSMAUG00000010205	Dcxr	0.552984	1.16138e-07	6.51677e-05
ENSMAUG00000002930	Cyp26a1	2.74416	2.30735e-07	0.000121855
ENSMAUG00000001685	Si3	0.863259	2.59533e-07	0.000129449
ENSMAUG00000008431	Rsad1	0.604092	2.93853e-07	0.000138853
ENSMAUG00000003485	Creg1	0.265611	3.10224e-07	0.00013926
ENSMAUG00000009404	Lgals8	-0.729148	3.45238e-07	0.000147598
ENSMAUG00000003866	Mylk	-1.03551	3.75767e-07	0.000152583
ENSMAUG00000021277	Tlr3	0.731493	3.90889e-07	0.000152583
ENSMAUG00000014347	Adcy8	0.685569	6.6442e-07	0.000238607
ENSMAUG00000013451	Mrpl4	0.400181	6.4438e-07	0.000238607
ENSMAUG00000009585	Nudt3	0.346826	7.31927e-07	0.00025274
ENSMAUG00000012903	Tpra1	0.358109	8.6713e-07	0.000278039
ENSMAUG00000010896	Twf1	-0.388989	8.52181e-07	0.000278039
ENSMAUG00000000699	Ptpn13	-1.54652	9.43385e-07	0.000292059
ENSMAUG00000010545	Hebp1	0.396673	1.14919e-06	0.00033715
ENSMAUG00000014130	Mmaa	0.25407	1.20041e-06	0.00033715
ENSMAUG00000020404	Ttc38	0.336773	1.20169e-06	0.00033715
ENSMAUG00000017045	Cnpy3	0.403643	1.73052e-06	0.000453544
ENSMAUG00000019935	Idh2	0.356342	1.70581e-06	0.000453544
ENSMAUG00000006089	Nrp1	-0.773824	1.7681e-06	0.000453544
ENSMAUG00000021839	Abhd14a	0.536228	1.9474e-06	0.000485661
ENSMAUG00000008733	Cyp4f14	0.437391	2.10789e-06	0.000511477
ENSMAUG00000008494	Igfbp4	0.341148	2.54232e-06	0.000580668
ENSMAUG00000017733	Insrr	1.24618	2.58707e-06	0.000580668
ENSMAUG00000016054	Sema4g	0.596975	2.56189e-06	0.000580668
ENSMAUG00000005003	Hdac11	0.434013	2.73515e-06	0.00059893
ENSMAUG00000018611	Fam3c	-0.481198	3.16225e-06	0.000675969
ENSMAUG00000017417	Gpt2	0.931275	3.42811e-06	0.000699491
ENSMAUG00000009165	Gstk1	0.410239	3.363e-06	0.000699491
ENSMAUG00000011876	Fgf1	-1.40452	3.65425e-06	0.000729063
ENSMAUG00000014261	Azgp1	0.321835	4.38786e-06	0.0008547
ENSMAUG00000016955	Coq8a	0.464034	4.52818e-06	0.0008547
ENSMAUG00000020870	Irs3	0.643726	4.56957e-06	0.0008547
ENSMAUG00000000408	Bphl	0.413954	4.85703e-06	0.000889926
ENSMAUG00000020714	Rbp4	0.221606	4.98639e-06	0.000895356
ENSMAUG00000011556	Msrb2	0.196739	5.16496e-06	0.000909236
ENSMAUG00000015732	Tcp11l2	0.606121	5.82369e-06	0.00100548
ENSMAUG00000003557	Scfd1	-0.365216	8.5363e-06	0.00144602
ENSMAUG00000006718	Grcc10	0.711417	9.40378e-06	0.00156347
ENSMAUG00000019667	Gdpd2	-0.756473	9.83979e-06	0.00157753
ENSMAUG00000000425	Smco4	0.420236	9.74409e-06	0.00157753
ENSMAUG00000017698	Lrrc61	0.420449	1.08431e-05	0.00170788
ENSMAUG00000014103	Etnppl	0.943154	1.15285e-05	0.00177022
ENSMAUG00000001326	Fbh1	0.350439	1.26059e-05	0.00177022
ENSMAUG00000006423	Mpc1	0.229208	1.23839e-05	0.00177022
ENSMAUG00000020004	Mst1	0.289878	1.21826e-05	0.00177022
ENSMAUG00000013446	Nr1i3	0.43291	1.2185e-05	0.00177022
ENSMAUG00000012181	Spata2l	0.434878	1.28163e-05	0.00177022
ENSMAUG00000017582	Thap3	0.519798	1.18753e-05	0.00177022
ENSMAUG00000014533	Trpc6	-0.828067	1.27132e-05	0.00177022
ENSMAUG00000013950	Acsm1	0.266649	1.35079e-05	0.00179684
ENSMAUG00000018346	Gbp2b	-0.845982	1.33919e-05	0.00179684
ENSMAUG00000009643	Mocs1	0.393451	1.36094e-05	0.00179684
ENSMAUG00000021568	Fam136a	0.4379	1.39551e-05	0.00181578
ENSMAUG00000012533	Abhd15	0.519435	1.4383e-05	0.00184473
ENSMAUG00000013522	Pax4	1.18537	1.52452e-05	0.00192776
ENSMAUG00000012777	Fpgs	0.921129	1.79681e-05	0.00224052
ENSMAUG00000003346	Cd82	0.345494	1.84079e-05	0.00224975
ENSMAUG00000018871	Fcgr4	-0.600134	1.87788e-05	0.00224975
ENSMAUG00000021963	Sorbs3	0.463375	1.87939e-05	0.00224975
ENSMAUG00000001130	Meis1	0.626581	1.91452e-05	0.00226166
ENSMAUG00000013234	Mt2a	1.09537	1.94169e-05	0.00226396
ENSMAUG00000003980	Adhfe1	0.281064	2.02743e-05	0.00233362
ENSMAUG00000018925	Gm14137	1.18189	2.05757e-05	0.00233834
ENSMAUG00000021756	2310009B15Rik	0.54468	2.14107e-05	0.00238885
ENSMAUG00000010101	Mtf1	-0.38366	2.15523e-05	0.00238885
ENSMAUG00000012561	Suox	0.495579	2.20862e-05	0.00241816
ENSMAUG00000012720	Chpt1	0.405918	2.41266e-05	0.00257867
ENSMAUG00000013398	Elovl2	-0.493953	2.40486e-05	0.00257867
ENSMAUG00000020925	Copb1	-0.294732	2.567e-05	0.00271136
ENSMAUG00000009588	Cth	0.574939	2.75485e-05	0.00285241
ENSMAUG00000001382	Retreg2	0.429503	2.82762e-05	0.00285241
ENSMAUG00000013948	Slc5a10	-1.05202	2.79207e-05	0.00285241
ENSMAUG00000015648	Srpr	-0.240385	2.82258e-05	0.00285241
ENSMAUG00000014511	Shmt2	0.588393	2.86954e-05	0.00286252
ENSMAUG00000020631	Gtse1	0.601287	3.13435e-05	0.00309233
ENSMAUG00000010350	Antxr2	0.526002	3.1902e-05	0.00311321
ENSMAUG00000019141	Il17rb	0.492185	3.31695e-05	0.00320211
ENSMAUG00000010548	Echdc3	0.340779	3.57019e-05	0.00337316
ENSMAUG00000018319	Lgmn	-0.460514	3.59823e-05	0.00337316
ENSMAUG00000003589	Mpv17l	0.842896	3.60685e-05	0.00337316
ENSMAUG00000012531	Filip1l	-0.782848	3.7098e-05	0.00339863
ENSMAUG00000012432	Mxi1	0.437858	3.69301e-05	0.00339863
ENSMAUG00000021271	Gnpat	-0.725216	3.82527e-05	0.00341361
ENSMAUG00000015431	Nup93	-0.565065	3.84022e-05	0.00341361
ENSMAUG00000019754	Tango2	0.594121	3.78784e-05	0.00341361
ENSMAUG00000013960	Abcd3	-0.549728	4.00647e-05	0.00352648
ENSMAUG00000013322	Ninj1	0.438937	4.26107e-05	0.00367845
ENSMAUG00000016603	Ppm1k	0.641492	4.25226e-05	0.00367845
ENSMAUG00000015649	Huwe1	-0.26994	4.61727e-05	0.00394799
ENSMAUG00000009447	Cpxm2	-2.02906	5.28043e-05	0.00447242
ENSMAUG00000016498	Cpne2	0.418703	5.48683e-05	0.00460381
ENSMAUG00000000079	Retreg1	1.37742	5.78182e-05	0.0048064
ENSMAUG00000016769	Gpx4	0.307148	6.36144e-05	0.00523973
ENSMAUG00000013840	Cd5l	-0.565764	6.64324e-05	0.00542209
ENSMAUG00000001001	Polr2i	0.54965	6.8974e-05	0.00557882
ENSMAUG00000004304	Pnpla3	-1.49813	7.21486e-05	0.00578348
ENSMAUG00000000465	Acly	-2.19112	7.62628e-05	0.00605918
ENSMAUG00000016697	Igsf9	0.881927	7.81899e-05	0.00610425
ENSMAUG00000008565	Rars	-0.39782	7.81555e-05	0.00610425
ENSMAUG00000013707	Cxadr	-0.387543	8.39151e-05	0.00643923
ENSMAUG00000008485	Nme3	0.391171	8.36708e-05	0.00643923
ENSMAUG00000000506	Dao	0.394143	9.1804e-05	0.00698488
ENSMAUG00000016479	Tmco6	0.271891	9.26323e-05	0.00698868
ENSMAUG00000010636	Hpcal1	0.410955	9.3871e-05	0.00702312
ENSMAUG00000018424	Sesn1	0.597912	0.000107091	0.00794601
ENSMAUG00000017611	Gne	0.345049	0.000108578	0.00796467
ENSMAUG00000018926	Mccc1	0.209623	0.000109117	0.00796467
ENSMAUG00000013555	Acsm5	0.450192	0.000113351	0.00816278
ENSMAUG00000006886	Rpl30	0.219994	0.00011365	0.00816278
ENSMAUG00000017853	Got1	0.526377	0.000115019	0.00819558
ENSMAUG00000000128	Cbr3	0.543971	0.000119103	0.00841971
ENSMAUG00000016087	rs	-0.322991	0.000120132	0.00842611
ENSMAUG00000016001	Btrc	-0.530752	0.000124638	0.00863535
ENSMAUG00000018362	xd	0.242208	0.000125038	0.00863535
ENSMAUG00000009599	Fus	-0.360375	0.000133301	0.00906645
ENSMAUG00000021067	Pspc1	-0.709337	0.000132727	0.00906645
ENSMAUG00000018865	Iah1	0.361454	0.000134876	0.00910462
ENSMAUG00000015826	Isoc2a	0.508338	0.000136451	0.00914225
ENSMAUG00000010543	Zw10	-0.448012	0.000139524	0.00927883
ENSMAUG00000019398	Ppfia1	0.249234	0.000147868	0.00976145
ENSMAUG00000009948	Src	-0.813489	0.000155639	0.0101995
ENSMAUG00000012615	Bag5	0.285474	0.000157286	0.0102327
ENSMAUG00000016005	Slc6a12	0.409966	0.000160583	0.0103721
ENSMAUG00000010600	Pigz	-0.638671	0.000168497	0.0108054
ENSMAUG00000014851	Adamtsl4	0.626104	0.000174116	0.0109316
ENSMAUG00000013779	Btbd10	-0.491587	0.000173602	0.0109316
ENSMAUG00000012737	Cyp1b1	1.18748	0.00017336	0.0109316
ENSMAUG00000016664	Ddx60	-0.723421	0.000177271	0.0110524
ENSMAUG00000019671	Gbp7	-0.806766	0.000180466	0.0111739
ENSMAUG00000015141	Dynlt3	-0.34442	0.000184504	0.0113458
ENSMAUG00000010784	Amigo2	0.504044	0.000190296	0.0114989
ENSMAUG00000020828	Bola1	0.749324	0.000189487	0.0114989
ENSMAUG00000020960	Cbs	0.392053	0.000192739	0.0114989
ENSMAUG00000019843	Pde6h	2.62559	0.000193399	0.0114989
ENSMAUG00000013865	Timm13	0.533493	0.000192383	0.0114989
ENSMAUG00000006595	AU022252	0.281446	0.000203618	0.0120269
ENSMAUG00000001535	Slc12a7	0.317094	0.000211985	0.0124392
ENSMAUG00000020321	Pdk2	0.380593	0.000215511	0.012564
ENSMAUG00000011466	Dse1l3	-0.447736	0.000226571	0.0131236
ENSMAUG00000015625	Fbxl15	0.991287	0.000230307	0.013203
ENSMAUG00000010558	Me1	-1.07264	0.000230884	0.013203
ENSMAUG00000012611	Slmap	-0.360709	0.000232896	0.0132338
ENSMAUG00000015997	Adcy9	0.538233	0.000235047	0.0132555
ENSMAUG00000019503	Stard10	0.296836	0.00023623	0.0132555
ENSMAUG00000018112	Klhl8	-0.532806	0.000241441	0.0134637
ENSMAUG00000015619	Endog	0.370948	0.000254339	0.0140954
ENSMAUG00000020624	Pheta1	0.509706	0.00025827	0.0142254
ENSMAUG00000013038	Eif4ebp1	0.501563	0.000266758	0.0146034
ENSMAUG00000014563	Uox	0.264465	0.000271521	0.014774
ENSMAUG00000013582	Pxn	0.334492	0.000284331	0.0153779
ENSMAUG00000009567	Sugct	0.374211	0.000294866	0.0157578
ENSMAUG00000009176	Zfp771	0.777111	0.000294401	0.0157578
ENSMAUG00000014440	Fbxo25	-0.442381	0.000301466	0.0160151
ENSMAUG00000010901	Ceacam16	-1.68106	0.000308617	0.0162431
ENSMAUG00000010919	Mtarc2	0.207056	0.000309375	0.0162431
ENSMAUG00000001107	Marco	-0.527942	0.00032289	0.0168541
ENSMAUG00000010923	Cps1	0.444198	0.000327004	0.0169702
ENSMAUG00000013037	Ass1	0.4793	0.000330433	0.0170496
ENSMAUG00000014728	Anxa3	-1.26682	0.000342929	0.0174933
ENSMAUG00000003535	Tmem41b	-0.426686	0.000341295	0.0174933
ENSMAUG00000013843	1700030K09Rik	0.504015	0.000346225	0.0175616
ENSMAUG00000003000	Timd4	-0.669035	0.00034951	0.017595
ENSMAUG00000000600	Tmem14c	0.414767	0.000350802	0.017595
ENSMAUG00000011740	Clcc1	0.33172	0.000368972	0.0183231
ENSMAUG00000020444	Trp53i13	0.592238	0.000369401	0.0183231
ENSMAUG00000009938	Cyp3a13	0.285678	0.000374904	0.0184473
ENSMAUG00000021885	Mif4gd	0.300047	0.000376013	0.0184473
ENSMAUG00000002155	Aldh1b1	-0.414325	0.000381049	0.0185927
ENSMAUG00000020882	Hpd	0.313974	0.00038508	0.0186203
ENSMAUG00000011421	Nmi	-0.31514	0.000387837	0.0186203
ENSMAUG00000019527	Riok2	-0.312042	0.000387727	0.0186203
ENSMAUG00000020619	Slc5a8	-1.72299	0.000420931	0.0201017
ENSMAUG00000014417	Rps28	0.303657	0.000429865	0.0204197
ENSMAUG00000016458	Adamts1	-0.499942	0.000454525	0.0207299
ENSMAUG00000003245	Arl5b	-0.542476	0.000451169	0.0207299
ENSMAUG00000020023	Gm13420	-0.736041	0.000454442	0.0207299
ENSMAUG00000015319	Plpbp	0.274451	0.000452014	0.0207299
ENSMAUG00000018701	Spats2	-0.519726	0.000440759	0.0207299
ENSMAUG00000011911	Tax1bp3	-0.472186	0.000444375	0.0207299
ENSMAUG00000011336	Ubald2	0.353828	0.000446508	0.0207299
ENSMAUG00000000453	Wdyhv1	0.356762	0.000454867	0.0207299
ENSMAUG00000014825	Arf5	0.27088	0.000468428	0.0212401
ENSMAUG00000017540	Lsr	0.412722	0.000489198	0.0220704
ENSMAUG00000000697	Ccdc160	0.810976	0.000505338	0.0223806
ENSMAUG00000009551	Fam92a	-0.838079	0.000501115	0.0223806
ENSMAUG00000017805	Farsb	-0.300341	0.000498754	0.0223806
ENSMAUG00000021522	Ptprb	-0.604744	0.000506044	0.0223806
ENSMAUG00000014248	Grid2ip	-1.72935	0.000516327	0.0226367
ENSMAUG00000008164	Hint2	0.256819	0.000516878	0.0226367
ENSMAUG00000021060	Nsf	-0.310621	0.000524588	0.0228628
ENSMAUG00000011898	Utp20	-0.701325	0.000535358	0.0232195
ENSMAUG00000022110	Exoc3l4	-0.779792	0.000540906	0.0232357
ENSMAUG00000014406	Fau	0.26302	0.000539349	0.0232357
ENSMAUG00000014484	Rcn2	-0.514982	0.000545545	0.0233234
ENSMAUG00000011989	Tfg	-0.268941	0.000568059	0.0241708
ENSMAUG00000007770	Dcaf11	0.212102	0.000571959	0.0242219
ENSMAUG00000018122	Slc39a1	0.339809	0.000577773	0.0243533
ENSMAUG00000011465	Tmem132a	0.566068	0.000590514	0.0246588
ENSMAUG00000011044	Ypel3	0.325641	0.000589054	0.0246588
ENSMAUG00000007484	Papss2	0.593777	0.000597637	0.0248407
ENSMAUG00000011527	Gstz1	0.210319	0.000616114	0.0254907
ENSMAUG00000019802	Dysf	-0.668523	0.000627661	0.0258493
ENSMAUG00000013929	Atp6v0e	0.362702	0.000632853	0.0259441
ENSMAUG00000018912	Lacc1	-0.519378	0.000663901	0.0270932
ENSMAUG00000014476	Klhl13	-0.556971	0.000673446	0.0273584
ENSMAUG00000019039	Lmod2	0.6235	0.000682484	0.0276007
ENSMAUG00000016489	Cdh5	-0.390024	0.00068854	0.0277207
ENSMAUG00000003846	Tubgcp2	-0.252429	0.000699427	0.0280333
ENSMAUG00000006822	Ankrd27	0.377447	0.000723874	0.0284269
ENSMAUG00000022199	Arhgap8	-0.693019	0.000714534	0.0284269
ENSMAUG00000020266	Lonrf3	0.638186	0.00072508	0.0284269
ENSMAUG00000010542	Prrc2b	-0.300293	0.000719489	0.0284269
ENSMAUG00000011211	Tef	0.766231	0.000719825	0.0284269
ENSMAUG00000005236	Parp12	0.460116	0.000729109	0.0284606
ENSMAUG00000018659	Nup43	-0.481461	0.000736287	0.0286164
ENSMAUG00000020356	Ip6k1	0.246878	0.000743044	0.0287545
ENSMAUG00000019607	Chchd1	0.29983	0.000747718	0.0288112
ENSMAUG00000015343	aladl1	-0.654766	0.000751124	0.0288188
ENSMAUG00000008892	Zfp207	-0.225052	0.000761427	0.0290897
ENSMAUG00000001527	Sirt3	0.296852	0.00076635	0.0291538
ENSMAUG00000010431	Gcn1	-0.208829	0.000779553	0.0295309
ENSMAUG00000004640	Adgrg1	-0.808909	0.000788512	0.0296203
ENSMAUG00000005056	Cox7c	0.334308	0.00078671	0.0296203
ENSMAUG00000009937	Tmem229b	-0.945247	0.000793095	0.0296684
ENSMAUG00000021698	Abr	-0.645922	0.000817723	0.0302566
ENSMAUG00000007376	Cygb	0.437989	0.000822066	0.0302566
ENSMAUG00000007582	Ets1	-0.360594	0.000825483	0.0302566
ENSMAUG00000020264	Gaa	0.347819	0.000815785	0.0302566
ENSMAUG00000021105	Golga5	-0.334883	0.000830618	0.0302566
ENSMAUG00000010879	Npepl1	0.300004	0.000830106	0.0302566
ENSMAUG00000015068	Rnf181	0.323502	0.000832409	0.0302566
ENSMAUG00000020103	Abcd1	0.422077	0.000843046	0.0302755
ENSMAUG00000009742	Cltc	-0.229105	0.000836443	0.0302755
ENSMAUG00000000869	Gphn	0.331071	0.000840268	0.0302755
ENSMAUG00000009598	Epha2	-0.766209	0.000852108	0.030479
ENSMAUG00000012266	Rapgef1	-0.404134	0.000857661	0.0305559
ENSMAUG00000015744	Fam83f	0.495625	0.00088799	0.0313766
ENSMAUG00000003542	Fmo3	0.420852	0.000893144	0.0313766
ENSMAUG00000008558	Ip6k2	0.393748	0.000898169	0.0313766
ENSMAUG00000021151	Ngly1	-0.25307	0.000885226	0.0313766
ENSMAUG00000003081	Vps13d	-0.349383	0.000898171	0.0313766
ENSMAUG00000010529	Tnfaip1	-0.22834	0.000903207	0.0314302
ENSMAUG00000015089	Upb1	0.315732	0.000917991	0.031779
ENSMAUG00000021136	Xylb	0.422717	0.000920309	0.031779
ENSMAUG00000012322	Cfp	-0.453505	0.000933045	0.0318553
ENSMAUG00000000566	Hmox1	-0.371803	0.000937661	0.0318553
ENSMAUG00000012800	Rbm12	-0.471952	0.000939865	0.0318553
ENSMAUG00000015748	Sdhb	0.148003	0.000935166	0.0318553
ENSMAUG00000010688	Slx1b	0.46371	0.000940259	0.0318553
ENSMAUG00000021936	Cyp2f2	0.554499	0.000958148	0.0323393
ENSMAUG00000019335	Capn7	-0.26707	0.000977335	0.0327155
ENSMAUG00000020915	Castor1	0.430835	0.000980227	0.0327155
ENSMAUG00000018868	Sfrp4	-1.0172	0.000976371	0.0327155
ENSMAUG00000008906	Caprin1	-0.188387	0.000987281	0.0327746
ENSMAUG00000021050	Ttc36	0.25095	0.000989298	0.0327746
ENSMAUG00000019469	Ccdc163	0.478884	0.0010297	0.0338146
ENSMAUG00000012019	Tnfaip8	-0.87138	0.00103199	0.0338146
ENSMAUG00000000346	Txndc11	-0.306373	0.00102863	0.0338146
ENSMAUG00000019635	Cdkn2b	-0.610462	0.00106386	0.0347322
ENSMAUG00000014872	Nfkbib	0.422396	0.00107316	0.0347828
ENSMAUG00000014620	Nrg4	1.41715	0.0010711	0.0347828
ENSMAUG00000014789	Prdx5	0.273726	0.00109137	0.0351193
ENSMAUG00000018997	Saysd1	0.618351	0.00108757	0.0351193
ENSMAUG00000015531	Clec4f	-0.488713	0.00113482	0.0363847
ENSMAUG00000022254	Fam162a	0.260148	0.00114456	0.0363847
ENSMAUG00000022076	Glt1d1	0.575152	0.00115042	0.0363847
ENSMAUG00000008192	Nsdhl	-0.384507	0.00114055	0.0363847
ENSMAUG00000019061	Vasn	0.539599	0.00115095	0.0363847
ENSMAUG00000018170	Myo10	-0.459904	0.00115763	0.0364674
ENSMAUG00000006585	Glrx5	0.258144	0.00117464	0.0368738
ENSMAUG00000022239	Afmid	0.262433	0.00120431	0.0374583
ENSMAUG00000017176	Cd14	0.693399	0.00121829	0.0374583
ENSMAUG00000015761	Ddt	0.355806	0.00121749	0.0374583
ENSMAUG00000000500	Ndrg2	0.243678	0.00120948	0.0374583
ENSMAUG00000012642	Smim13	0.514395	0.00120992	0.0374583
ENSMAUG00000009589	Vapb	0.25801	0.00121019	0.0374583
ENSMAUG00000011550	2610002M06Rik	-0.293875	0.00123079	0.0377134
ENSMAUG00000016463	Romo1	0.535716	0.00125012	0.0381755
ENSMAUG00000022255	Apmap	0.254951	0.00126341	0.0384505
ENSMAUG00000012278	Hmgcr	-0.417862	0.00127677	0.0387257
ENSMAUG00000019194	Tspan4	0.279026	0.00130543	0.0394617
ENSMAUG00000009005	Csf1r	-0.382122	0.00132031	0.0396445
ENSMAUG00000010384	Tle6	0.329035	0.00131765	0.0396445
ENSMAUG00000010118	Meis2	0.459742	0.00133659	0.0399996
ENSMAUG00000008973	Pmvk	0.25521	0.00134194	0.0400264
ENSMAUG00000014161	Fhl1	-0.827061	0.00135803	0.0402389
ENSMAUG00000000054	Trim15	0.97992	0.00135677	0.0402389
ENSMAUG00000012070	Casp6	0.258957	0.00136259	0.0402414
ENSMAUG00000014473	Rara	0.405521	0.00137896	0.0405911
ENSMAUG00000014046	Acsm3	0.291475	0.00139822	0.0410236
ENSMAUG00000019185	Dse2b	0.433911	0.00140399	0.0410587
ENSMAUG00000013144	Copg2	-0.253523	0.00141698	0.041304
ENSMAUG00000011793	Disp1	-0.455572	0.00143063	0.0414328
ENSMAUG00000016608	Gatd1	0.302375	0.00142667	0.0414328
ENSMAUG00000016114	Tmem97	-0.437752	0.00144603	0.0417443
ENSMAUG00000015772	Golgb1	-0.285221	0.00146102	0.0419954
ENSMAUG00000012108	Krba1	0.33889	0.00146409	0.0419954
ENSMAUG00000009023	Tmem203	0.456961	0.00148485	0.0424554
ENSMAUG00000015855	Trrap	-0.230483	0.00150117	0.0427858
ENSMAUG00000004539	Tspan2	-1.36717	0.00152884	0.0434363
ENSMAUG00000020685	Dusp7	0.412981	0.00153458	0.043462
ENSMAUG00000018105	Tpcn2	-0.371696	0.00158415	0.0447247
ENSMAUG00000014207	Nsun2	-0.307842	0.00158982	0.0447442
ENSMAUG00000008382	D8Ertd738e	0.289746	0.00160175	0.0448259
ENSMAUG00000018529	Gnl2	-0.224781	0.00160271	0.0448259
ENSMAUG00000009909	Slc38a2	-0.516813	0.00161633	0.0450664
ENSMAUG00000000052	Hmgcs1	-0.490789	0.00162441	0.0451515
ENSMAUG00000012961	Tmem223	0.239951	0.00164699	0.0456379
ENSMAUG00000000405	Rgs18	-0.854356	0.00167135	0.0461703
ENSMAUG00000020410	Hdac2	-0.289153	0.00168124	0.0463011
ENSMAUG00000022093	Ppp2r1b	-0.422116	0.00169614	0.0465688
ENSMAUG00000000212	Tmem144	-0.798413	0.00170436	0.0466517
ENSMAUG00000000161	Zdhhc9	-0.31726	0.00171564	0.0468178
ENSMAUG00000000651	Adgre1	-0.660762	0.00172802	0.0470126
ENSMAUG00000010182	Opn3	-0.715031	0.0017755	0.0481586
ENSMAUG00000019705	Apoc4	0.342738	0.00178944	0.0483903
ENSMAUG00000014304	Phgdh	-0.983736	0.00181098	0.0488257
ENSMAUG00000010727	Mtrex	-0.213867	0.00182126	0.0489067
ENSMAUG00000007691	Suco	-0.363706	0.00182488	0.0489067
ENSMAUG00000012671	Tank	-0.380928	0.00184748	0.0493652
ENSMAUG00000009548	Sel1l3	-0.352037	0.00186413	0.0496622
ENSMAUG00000019939	Trnp1	-0.664064	0.00187842	0.0498947
ENSMAUG00000018772	Bicc1	-0.476671	0.00188715	0.0499788
ENSMAUG00000010085	Vav2	0.276266	0.00189547	0.0500517
ENSMAUG00000015805	Uqcr11	0.393185	0.0019082	0.05024
ENSMAUG00000018785	Cog3	-0.655118	0.00192759	0.0506021
ENSMAUG00000009097	Pcbd1	0.167296	0.0019353	0.0506564
ENSMAUG00000000197	Mesd	0.226772	0.0019539	0.0509647
ENSMAUG00000012185	Ybx3	0.269167	0.00195844	0.0509647
ENSMAUG00000012707	Cmtm6	-0.257641	0.00199643	0.0512155
ENSMAUG00000014482	Gbp2	-0.627252	0.00200325	0.0512155
ENSMAUG00000008686	Gpr141	-0.96147	0.00201371	0.0512155
ENSMAUG00000020946	Klf6	-0.492504	0.00199862	0.0512155
ENSMAUG00000008080	Nsmaf	-0.479422	0.00199582	0.0512155
ENSMAUG00000021185	Rapgef4	-0.483197	0.00201037	0.0512155
ENSMAUG00000008563	Stag1	-0.305072	0.00197382	0.0512155
ENSMAUG00000012250	Thumpd3	-0.273749	0.00200908	0.0512155
ENSMAUG00000017756	Mrpl14	0.315739	0.00203711	0.0515839
ENSMAUG00000000281	Pcyox1l	0.615888	0.00203968	0.0515839
ENSMAUG00000020868	Agfg1	-0.28209	0.00204892	0.0516719
ENSMAUG00000020927	Furin	0.34885	0.00208544	0.0521557
ENSMAUG00000008095	Sds	1.07626	0.00209134	0.0521557
ENSMAUG00000014659	Stk40	-0.320562	0.00208308	0.0521557
ENSMAUG00000002029	Zranb3	0.457776	0.00208619	0.0521557
ENSMAUG00000019573	Slc25a22	0.363262	0.00211382	0.0525703
ENSMAUG00000008889	Rpl18a	0.510851	0.00216655	0.0535848
ENSMAUG00000016312	Tdo2	0.574266	0.00216121	0.0535848
ENSMAUG00000017636	Ccnd1	-0.875573	0.00219933	0.0538637
ENSMAUG00000019107	Clmn	0.275462	0.00220228	0.0538637
ENSMAUG00000000475	Otud4	-0.238665	0.00220319	0.0538637
ENSMAUG00000016584	Rarres2	0.259584	0.00220782	0.0538637
ENSMAUG00000008639	Slc23a2	-0.341581	0.00219954	0.0538637
ENSMAUG00000019785	Fbn1	-0.480001	0.00221385	0.0538643
ENSMAUG00000012370	Acp5	-0.623272	0.002264	0.0547265
ENSMAUG00000019158	Ndufa13	0.491835	0.00226757	0.0547265
ENSMAUG00000011861	Zdhhc7	0.351276	0.0022597	0.0547265
ENSMAUG00000020052	a38	0.297597	0.00227533	0.0547665
ENSMAUG00000008857	Plin2	-1.41398	0.00230413	0.0553113
ENSMAUG00000018332	Anxa2	-1.1496	0.00233607	0.055632
ENSMAUG00000021803	Meiob	-0.45374	0.00233289	0.055632
ENSMAUG00000008580	Sgpl1	0.274993	0.00233441	0.055632
ENSMAUG00000021106	Mlf2	0.200157	0.00234496	0.0556958
ENSMAUG00000001821	Abhd8	0.718447	0.00235908	0.0557715
ENSMAUG00000009611	Gp5	-1.58279	0.00236057	0.0557715
ENSMAUG00000003322	C5ar1	-0.832089	0.00238179	0.0559182
ENSMAUG00000014682	Ednrb	-0.705194	0.00239792	0.0559182
ENSMAUG00000008042	Fahd2a	0.25498	0.00239567	0.0559182
ENSMAUG00000002311	H2aj	0.878562	0.00237451	0.0559182
ENSMAUG00000016968	Slc16a5	0.468143	0.00238638	0.0559182
ENSMAUG00000017281	Itm2b	0.136202	0.00243306	0.0565907
ENSMAUG00000008147	Sema6b	0.68256	0.00245903	0.0570469
ENSMAUG00000019192	Ahsa2	0.284687	0.00247819	0.0573433
ENSMAUG00000014820	Cep68	0.442344	0.00248636	0.0573845
ENSMAUG00000003014	Nudt16l1	0.289678	0.00250079	0.0575695
ENSMAUG00000019127	Pgr	-1.0344	0.00251952	0.0577047
ENSMAUG00000018550	Pnpla8	-0.31611	0.00251316	0.0577047
ENSMAUG00000014061	2610528J11Rik	0.837031	0.00252941	0.0577839
ENSMAUG00000007292	Vegfa	0.244718	0.00256486	0.058445
ENSMAUG00000014293	Gpank1	0.307422	0.00258758	0.0588134
ENSMAUG00000020233	Atp7a	-0.458727	0.00260671	0.0589498
ENSMAUG00000014647	Slc43a1	0.500446	0.00260534	0.0589498
ENSMAUG00000000251	Sos1	-0.271046	0.00261569	0.0590042
ENSMAUG00000014233	Dedd2	0.384824	0.00264375	0.0591911
ENSMAUG00000011565	Pip4p1	0.256175	0.00263744	0.0591911
ENSMAUG00000016639	Sardh	0.320891	0.00264134	0.0591911
ENSMAUG00000011440	Nthl1	0.354691	0.00265171	0.0592215
ENSMAUG00000001544	Adgrg2	-0.523267	0.00266818	0.0594415
ENSMAUG00000019988	Crb3	0.397529	0.00267604	0.0594691
ENSMAUG00000000156	Dcaf12l1	-0.82012	0.00270498	0.059816
ENSMAUG00000008648	Rab22a	-0.256452	0.00270316	0.059816
ENSMAUG00000018838	Utp15	-0.329214	0.00271622	0.059917
ENSMAUG00000013432	Snx25	0.304096	0.0027384	0.0602582
ENSMAUG00000010686	2310061I04Rik	0.249539	0.00276083	0.0606032
ENSMAUG00000013505	Ttc7b	-0.486543	0.00277723	0.0608146
ENSMAUG00000004508	Fabp5	-1.06318	0.00278564	0.0608503
ENSMAUG00000006166	Ttc25	-2.54679	0.00284615	0.0620213
ENSMAUG00000017426	Elmod2	-0.288606	0.00288228	0.0622107
ENSMAUG00000014693	Isoc2b	0.329702	0.00288949	0.0622107
ENSMAUG00000012228	Pkn1	0.181912	0.00286953	0.0622107
ENSMAUG00000016338	Polr2h	0.279192	0.00287753	0.0622107
ENSMAUG00000014389	Snx17	0.165708	0.00288464	0.0622107
ENSMAUG00000014353	Lmtk2	-0.654158	0.00290741	0.0624467
ENSMAUG00000021625	Myadm	0.452495	0.00294895	0.0631878
ENSMAUG00000006925	Map3k14	0.509982	0.0029906	0.0635784
ENSMAUG00000010078	Ppt2	0.357204	0.00298558	0.0635784
ENSMAUG00000008766	Reep4	0.379801	0.00298219	0.0635784
ENSMAUG00000016363	Tmem25	0.43117	0.00299551	0.0635784
ENSMAUG00000007986	Agfg2	0.467711	0.00301084	0.0636094
ENSMAUG00000005902	Bcat2	0.569442	0.00302258	0.0636094
ENSMAUG00000017855	Gstp1	-0.279082	0.00303016	0.0636094
ENSMAUG00000003063	Lars	-0.190581	0.00301564	0.0636094
ENSMAUG00000019577	Ppm1f	-0.242543	0.00303865	0.0636094
ENSMAUG00000013578	Rpl18	0.218355	0.00303948	0.0636094
ENSMAUG00000021701	Tyrobp	-0.573868	0.00307672	0.064239
ENSMAUG00000001241	Lpcat3	-0.378806	0.00314506	0.0655136
ENSMAUG00000015940	Mapk14	0.229733	0.00318432	0.0661778
ENSMAUG00000020378	Xrcc1	0.335508	0.00320837	0.0665236
ENSMAUG00000001722	Sh3bgr	-0.726479	0.00322429	0.0666117
ENSMAUG00000010389	Tgds	0.220789	0.00322745	0.0666117
ENSMAUG00000008618	Mipol1	-0.629475	0.00323818	0.0666797
ENSMAUG00000019799	Apopt1	0.243622	0.00324791	0.066727
ENSMAUG00000016192	Rdh14	-0.187267	0.00327926	0.0672174
ENSMAUG00000010351	Mthfd1	0.236338	0.00328946	0.0672728
ENSMAUG00000016643	Plx2	-0.453454	0.00330003	0.0673357
ENSMAUG00000011530	Lims2	0.453634	0.00331546	0.0674026
ENSMAUG00000001052	Ptpn3	0.385613	0.00331833	0.0674026
ENSMAUG00000020066	A4galt	0.625281	0.00336029	0.0675603
ENSMAUG00000020855	Ctn1	-0.147641	0.00335091	0.0675603
ENSMAUG00000006689	Grb14	0.202312	0.00335984	0.0675603
ENSMAUG00000018432	Pah	0.209562	0.00333849	0.0675603
ENSMAUG00000011144	Prss36	0.525758	0.00336372	0.0675603
ENSMAUG00000019091	Gchfr	0.39546	0.00338347	0.0676817
ENSMAUG00000000748	Pgm3	-0.39987	0.00338484	0.0676817
ENSMAUG00000018729	Acvr2a	-0.251951	0.00342572	0.0681962
ENSMAUG00000017682	Lyve1	-0.492473	0.00342804	0.0681962
ENSMAUG00000014754	Uts2b	-0.569324	0.00344096	0.0681962
ENSMAUG00000008899	Wdfy3	-0.530105	0.00343675	0.0681962
ENSMAUG00000020481	Acvr2b	0.720425	0.00348116	0.0685392
ENSMAUG00000010987	Mpeg1	-0.418123	0.00347837	0.0685392
ENSMAUG00000012832	Usf2	0.307473	0.00347389	0.0685392
ENSMAUG00000016110	Ubd	-0.567859	0.00351338	0.0690221
ENSMAUG00000021239	Thtpa	0.187754	0.00353502	0.0691432
ENSMAUG00000010722	Tle4	-0.339008	0.00354264	0.0691432
ENSMAUG00000018677	Tmem39a	-0.410245	0.00353386	0.0691432
ENSMAUG00000011206	Pxk	0.23874	0.00356892	0.0694983
ENSMAUG00000021571	Tex261	0.23027	0.00357632	0.0694983
ENSMAUG00000002370	Eif4enif1	-0.284849	0.00359028	0.0696189
ENSMAUG00000020140	Gpt	0.328581	0.00360926	0.0696859
ENSMAUG00000016251	Tpd52l2	-0.3161	0.0036061	0.0696859
ENSMAUG00000019175	Ankrd16	0.341006	0.00362	0.0697433
ENSMAUG00000016730	Slco3a1	-0.707049	0.00364494	0.0700734
ENSMAUG00000009007	Aph1a	0.205524	0.00365616	0.070139
ENSMAUG00000018616	Rnf166	0.319002	0.00370358	0.070897
ENSMAUG00000010038	Dmrt2	-0.364158	0.00373298	0.0713079
ENSMAUG00000008991	D2hgdh	0.359711	0.00374751	0.0714334
ENSMAUG00000018436	Mapre2	0.406428	0.00377003	0.0717104
ENSMAUG00000020784	Dctn3	0.28973	0.00379437	0.0719053
ENSMAUG00000013044	Tmem184b	-0.400448	0.00379629	0.0719053
ENSMAUG00000017400	Dars	-0.24864	0.00380925	0.0719989
ENSMAUG00000005889	Inpp1	-0.463717	0.00382393	0.0721245
ENSMAUG00000019009	Pcp4l1	0.57069	0.00386521	0.0727501
ENSMAUG00000015176	Bckdha	0.359889	0.00394292	0.0730802
ENSMAUG00000009642	Djc15	0.227808	0.00394975	0.0730802
ENSMAUG00000013958	Gnl3l	-0.403726	0.00389481	0.0730802
ENSMAUG00000007546	Gopc	-0.228316	0.00391691	0.0730802
ENSMAUG00000020957	Lpar2	0.569459	0.00393855	0.0730802
ENSMAUG00000014376	Mccc2	0.319553	0.00392708	0.0730802
ENSMAUG00000000626	Pcca	0.203026	0.00393458	0.0730802
ENSMAUG00000012927	Pxmp2	0.162379	0.003956	0.0730802
ENSMAUG00000008787	Slc25a48	0.44107	0.00392845	0.0730802
ENSMAUG00000015863	Cd74	-0.365542	0.00396872	0.0731647
ENSMAUG00000020268	Ptprc	-0.583525	0.00397723	0.0731713
ENSMAUG00000014345	Akr7a5	0.229166	0.00401512	0.0732856
ENSMAUG00000021454	Cotl1	-0.446416	0.00401508	0.0732856
ENSMAUG00000014835	Nt5e	-0.231862	0.0040161	0.0732856
ENSMAUG00000019827	P2ry13	-0.681074	0.00400412	0.0732856
ENSMAUG00000011190	Arl2bp	-0.528892	0.00404994	0.0734666
ENSMAUG00000016611	Rps16	0.240735	0.00404039	0.0734666
ENSMAUG00000019814	Tmem120a	0.23035	0.00405056	0.0734666
ENSMAUG00000019948	Slc22a18	0.233452	0.00407184	0.0737035
ENSMAUG00000021814	Ddx58	-0.476773	0.00410309	0.0737792
ENSMAUG00000020376	Map2k3	0.247602	0.00409753	0.0737792
ENSMAUG00000013081	Nedd1	-0.56036	0.00410889	0.0737792
ENSMAUG00000013295	Syt13	0.742959	0.00409472	0.0737792
ENSMAUG00000010193	Casp1	-0.460804	0.00412567	0.073908
ENSMAUG00000020728	Clcn2	0.336158	0.00414076	0.073908
ENSMAUG00000011153	Ddx21	-0.346948	0.0041332	0.073908
ENSMAUG00000002013	Hdac5	0.262499	0.00414974	0.0739214
ENSMAUG00000010526	Fip1l1	-0.241943	0.00416169	0.0739874
ENSMAUG00000013697	Plekha2	-0.485168	0.00418441	0.0741886
ENSMAUG00000011174	Slc27a5	0.240314	0.0041978	0.0741886
ENSMAUG00000001620	Wfikkn1	0.493641	0.00419058	0.0741886
ENSMAUG00000016053	Dcaf4	-0.50346	0.00427193	0.074763
ENSMAUG00000017753	Epha1	0.370375	0.00426004	0.074763
ENSMAUG00000018714	Mib2	0.313483	0.00426818	0.074763
ENSMAUG00000012718	Mogat2	1.21992	0.0042471	0.074763
ENSMAUG00000001053	Stam	-0.685447	0.00427054	0.074763
ENSMAUG00000016624	Lsm10	0.376229	0.00430385	0.0751751
ENSMAUG00000016851	Bach2	-0.27476	0.0043464	0.075324
ENSMAUG00000005985	Bbox1	-0.514839	0.00435534	0.075324
ENSMAUG00000019361	Chac2	0.274879	0.00436272	0.075324
ENSMAUG00000003829	Fam114a2	-0.291028	0.0043249	0.075324
ENSMAUG00000021733	gs	0.335157	0.00433212	0.075324
ENSMAUG00000018691	Rpl36	0.855913	0.00434061	0.075324
ENSMAUG00000015394	Cib2	0.37717	0.00439588	0.0756396
ENSMAUG00000009928	Rps8	0.170878	0.00439785	0.0756396
ENSMAUG00000002521	Abracl	-0.536713	0.00441034	0.0756668
ENSMAUG00000019248	Adra1a	-0.740287	0.00441628	0.0756668
ENSMAUG00000021125	Thbs1	-1.12971	0.00443669	0.0758716
ENSMAUG00000015252	Ppp1cb	-0.423144	0.00445106	0.0759727
ENSMAUG00000010894	1600012H06Rik	0.18447	0.00448758	0.0763701
ENSMAUG00000003796	Esrp2	0.230654	0.00449987	0.0763701
ENSMAUG00000015830	Rex1bd	0.536998	0.00449295	0.0763701
ENSMAUG00000019183	Fam13a	0.554233	0.0045441	0.0768304
ENSMAUG00000001400	Zfyve1	0.346833	0.00453781	0.0768304
ENSMAUG00000007397	Entpd8	0.315166	0.00455327	0.0768407
ENSMAUG00000012276	Gcdh	0.146685	0.00458065	0.0769198
ENSMAUG00000021038	Ndufs7	0.367776	0.00458103	0.0769198
ENSMAUG00000018885	Rfx1	0.351636	0.00459223	0.0769198
ENSMAUG00000001896	Sord	0.180182	0.00458698	0.0769198
ENSMAUG00000016774	Dusp10	0.683131	0.00463255	0.0770205
ENSMAUG00000012901	Elf1	-0.390676	0.0046265	0.0770205
ENSMAUG00000011273	Rab3d	-0.329899	0.0046314	0.0770205
ENSMAUG00000014512	Slc16a1	-0.825853	0.00462804	0.0770205
ENSMAUG00000007946	Tmem63b	0.20062	0.00474301	0.0787112
ENSMAUG00000014978	Gmnn	-0.379711	0.00481211	0.0797105
ENSMAUG00000010247	Ankrd40	0.266808	0.0049426	0.0814215
ENSMAUG00000016537	Borcs7	0.238633	0.00493394	0.0814215
ENSMAUG00000000025	ND3	0.234938	0.00493103	0.0814215
ENSMAUG00000019221	Coa6	0.370199	0.00498852	0.0820097
ENSMAUG00000008148	Zfp563	0.501318	0.00499658	0.0820097
ENSMAUG00000019679	Dab2ip	0.331699	0.00505513	0.0824556
ENSMAUG00000013713	Dexi	0.320674	0.00506049	0.0824556
ENSMAUG00000008387	Pold2	0.563552	0.00505205	0.0824556
ENSMAUG00000012062	Scarf1	0.325236	0.00506031	0.0824556
ENSMAUG00000009246	Palm	0.398324	0.00510598	0.0830462
ENSMAUG00000008020	Cyp27b1	-0.546466	0.00514509	0.0833802
ENSMAUG00000011657	Gbgt1	-0.402161	0.00514104	0.0833802
ENSMAUG00000020151	Siva1	0.55893	0.00515789	0.083437
ENSMAUG00000009081	Chmp3	-0.184797	0.00518842	0.0836894
ENSMAUG00000000512	Mia2	0.214424	0.00520145	0.0836894
ENSMAUG00000019597	Mlxipl	0.275512	0.0051925	0.0836894
ENSMAUG00000020259	Eif3b	-0.238223	0.00522667	0.08377
ENSMAUG00000015915	Ficd	-0.542865	0.00522517	0.08377
ENSMAUG00000004120	Lipa	-0.280435	0.00524379	0.08377
ENSMAUG00000010731	Rps5	0.269669	0.00524358	0.08377
ENSMAUG00000014953	Irf8	-0.397991	0.00530215	0.0845518
ENSMAUG00000021995	Aldh9a1	0.189973	0.00531461	0.0846004
ENSMAUG00000012206	Mrpl57	0.357119	0.00535647	0.0851157
ENSMAUG00000022032	Prps2	-0.340461	0.00539496	0.0855759
ENSMAUG00000009192	Hspa4	-0.192328	0.00541596	0.0857575
ENSMAUG00000020397	Marveld1	0.723088	0.00544756	0.0860479
ENSMAUG00000012973	Slc25a30	-0.529586	0.00545347	0.0860479
ENSMAUG00000008253	Ak3	0.22079	0.00547993	0.0861625
ENSMAUG00000007816	Ighm	0.284992	0.00547303	0.0861625
ENSMAUG00000011809	Maged1	-0.248826	0.00549257	0.0862104
ENSMAUG00000020833	Tnfrsf12a	-0.631537	0.00551203	0.0863647
ENSMAUG00000016310	Ublcp1	-0.285849	0.00552702	0.0864488
ENSMAUG00000012004	Iscu	0.253897	0.00559663	0.0873853
ENSMAUG00000014460	Prpsap1	0.221591	0.00560894	0.0874254
ENSMAUG00000014822	Marchf2	0.239855	0.00564302	0.0876582
ENSMAUG00000021198	Uqcrq	0.329428	0.0056434	0.0876582
ENSMAUG00000008351	Dohh	0.556073	0.00567795	0.0880425
ENSMAUG00000013067	Kynu	0.236017	0.00569052	0.0880853
ENSMAUG00000008342	Bmyc	0.681708	0.00572599	0.0881391
ENSMAUG00000021165	Fbxw10	0.814064	0.00572596	0.0881391
ENSMAUG00000020645	Hpn	0.375695	0.00571278	0.0881391
ENSMAUG00000020534	Mlst8	-0.366455	0.00573326	0.0881391
ENSMAUG00000008184	Tars2	0.152777	0.00578798	0.0888281
ENSMAUG00000021874	Fdx1	0.24166	0.00584937	0.089399
ENSMAUG00000000462	Ndufb7	0.373691	0.00585585	0.089399
ENSMAUG00000011830	Tekt2	0.35671	0.00583553	0.089399
ENSMAUG00000002801	Trappc4	0.316953	0.005865	0.089399
ENSMAUG00000014568	Mtmr2	-0.280185	0.00590018	0.0896309
ENSMAUG00000013632	Stk11	0.268501	0.00589697	0.0896309
ENSMAUG00000003467	Sik2	-0.552809	0.00591969	0.0897753
ENSMAUG00000015171	Tcf4	-0.844446	0.00593254	0.0898184
ENSMAUG00000008178	Fyn	-0.379407	0.00595196	0.0899607
ENSMAUG00000016499	Ywhag	-0.276935	0.00597837	0.090208
ENSMAUG00000007877	Ints4	-0.296225	0.00605842	0.0911098
ENSMAUG00000013936	Tbce	-0.21828	0.00605083	0.0911098
ENSMAUG00000021299	Aprt	0.270155	0.00609091	0.0912924
ENSMAUG00000015119	Lrmda	0.340138	0.00608117	0.0912924
ENSMAUG00000015006	Calml4	-0.647685	0.00623574	0.0931187
ENSMAUG00000000033	ND6	-0.440887	0.00624387	0.0931187
ENSMAUG00000020497	Pck1	0.652	0.00624341	0.0931187
ENSMAUG00000017906	Bcar3	0.323105	0.00625543	0.0931363
ENSMAUG00000009022	Aldh2	0.222039	0.0062778	0.0931676
ENSMAUG00000009501	Hirip3	0.291325	0.00627828	0.0931676
ENSMAUG00000021564	Wdr24	0.188189	0.00629959	0.0933296
ENSMAUG00000020539	Med8	-0.204733	0.00632877	0.0936075
ENSMAUG00000000822	Urgcp	0.268807	0.00636084	0.093927
ENSMAUG00000014713	Mpc2	0.174078	0.00637863	0.0940351
ENSMAUG00000019809	Acot12	-0.408295	0.00645826	0.0947834
ENSMAUG00000006635	Txndc5	-0.231395	0.0064506	0.0947834
ENSMAUG00000001720	Use1	0.47159	0.00646106	0.0947834
ENSMAUG00000000304	Tubb6	-0.617648	0.00647939	0.0948972
ENSMAUG00000019005	Ppl	0.480719	0.0065001	0.0950454
ENSMAUG00000011798	Atp5e	0.268839	0.00653091	0.0951445
ENSMAUG00000004917	Champ1	-0.355532	0.00652394	0.0951445
ENSMAUG00000013661	Nsun3	-0.565332	0.00653867	0.0951445
ENSMAUG00000018152	Fbxl21	0.518596	0.00658893	0.0956752
ENSMAUG00000008655	G3bp1	-0.20305	0.00659645	0.0956752
ENSMAUG00000013085	Inhbc	-0.684032	0.00662954	0.0958454
ENSMAUG00000009006	Supt5	-0.174043	0.00662923	0.0958454
ENSMAUG00000008657	Nr1h3	0.199712	0.00664135	0.0958618
ENSMAUG00000006171	Zfp407	-0.356579	0.00665308	0.095877
ENSMAUG00000014847	Herc6	-0.662296	0.00668578	0.0961938
ENSMAUG00000012277	Zfp711	-0.301565	0.00673082	0.0966868
ENSMAUG00000016146	Ikzf4	-0.525899	0.0067616	0.0969739
ENSMAUG00000014429	Gpx1	0.298141	0.00679359	0.0972773
ENSMAUG00000015957	Plat	-0.316089	0.00682937	0.0976339
ENSMAUG00000015552	Adamts4	-0.723907	0.00694215	0.0982064
ENSMAUG00000012270	Add3	-0.296801	0.00689631	0.0982064
ENSMAUG00000003928	Djc2	0.202624	0.00694598	0.0982064
ENSMAUG00000021024	Inhba	-1.0351	0.00694078	0.0982064
ENSMAUG00000010889	Itgal	-0.417247	0.00689264	0.0982064
ENSMAUG00000014827	Mfge8	-0.593904	0.0069063	0.0982064
ENSMAUG00000015185	Tmem218	0.62685	0.00693505	0.0982064
ENSMAUG00000008363	Zbed4	-0.416311	0.00696261	0.0982866
ENSMAUG00000008275	Nipsp1	0.263339	0.00701534	0.0988756
ENSMAUG00000022265	Ldhd	0.191261	0.00709942	0.0999037
ENSMAUG00000012840	Acot8	0.286598	0.00713076	0.0999504
ENSMAUG00000018647	Plekho2	-0.415697	0.00712394	0.0999504
ENSMAUG00000004930	Slc17a1	-0.823973	0.00713614	0.0999504
